# Supplementary material for: Ammonium hexa­fluorido­phosphate–18-crown-6 (1/1)
Source: Acta Crystallogr Sect E Struct Rep Online. 2010 Jul 31;66(Pt 8):o2132. doi: 10.1107/S160053681002920X (PMC3007552; doi:10.1107/S160053681002920X)
Supplement: Supplementary file 1 [file e-66-o2132-sup1.cif]

##############################################################################
###                                                                        ###
###        Electronic paper (Acta Crystallographica Section E)             ###
###                                                                        ###
##############################################################################
#                                                                            #
# This CIF contains the data in a paper accepted for publication in Acta     #
# Crystallographica Section E. It conforms to the requirements of Notes      #
# for Authors for Section E, and has been peer reviewed under the auspices   #
# of the IUCr Commission on Journals.                                        #
#                                                                            #
# Full details of the Crystallographic Information File format               #
# are given in the paper "The Crystallographic Information File (CIF):       #
# a New Standard Archive File for Crystallography" by S. R. Hall, F. H.      #
# Allen and I. D. Brown [Acta Cryst. (1991), A47, 655-685].                  #
#                                                                            #
# The current version of the core CIF dictionary is obtainable from          #
# ftp://ftp.iucr.org/pub/cif_core.dic. The current version number is 2.4.    #
#                                                                            #
# Software is freely available for graphical display of the structure(s) in  #
# this CIF.  For information consult the CIF home page http://www.iucr.org/  #
# cif/home.html                                                              #
#                                                                            #
# This file may be used for bona fide research purposes within the           #
# scientific community so long as proper attribution is given to the journal # 
# article from which it was obtained.                                        #
#                                                                            #
##############################################################################
                                             
data_I
_audit_creation_method     SHELXL-97
_chemical_name_systematic
;
Ammonium hexafluoridophosphate--18-crown-6 (1/1)
;
_chemical_name_common     ?
_chemical_formula_moiety     'N H4 + , P F6 - , C12 H24 O6'
_chemical_formula_sum     'C12 H28 F6 N O6 P'
_chemical_formula_iupac     'N H4 + , P F6 - , C12 H24 O6'
_chemical_formula_weight     427.32
_chemical_melting_point     ?
_symmetry_cell_setting     monoclinic
_symmetry_space_group_name_H-M     'P 21/n'
_symmetry_space_group_name_Hall     '-P 2yn'
loop_
    _symmetry_equiv_pos_as_xyz
    'x, y, z'
    '-x+1/2, y+1/2, -z+1/2'
    '-x, -y, -z'
    'x-1/2, -y-1/2, z-1/2'
_cell_length_a     12.559(3)
_cell_length_b     8.7352(17)
_cell_length_c     18.6511(17)
_cell_angle_alpha     90.00
_cell_angle_beta     94.097(10)
_cell_angle_gamma     90.00
_cell_volume     2040.9(7)
_cell_formula_units_Z     4
_cell_measurement_reflns_used     14970
_cell_measurement_theta_min     3.01
_cell_measurement_theta_max     27.78
_cell_measurement_temperature     298(2)
_exptl_crystal_description     block
_exptl_crystal_colour     colorless
_exptl_crystal_size_max     0.40
_exptl_crystal_size_mid     0.36
_exptl_crystal_size_min     0.30
_exptl_crystal_density_diffrn     1.391
_exptl_crystal_density_meas     ?
_exptl_crystal_density_method     'not measured'
_exptl_crystal_F_000     896
_exptl_absorpt_coefficient_mu     0.213
_exptl_absorpt_correction_type     multi-scan
_exptl_absorpt_process_details     '(CrystalClear; Rigaku, 2005)'
_exptl_absorpt_correction_T_min     0.920
_exptl_absorpt_correction_T_max     0.940
_exptl_special_details
;
;
_diffrn_ambient_temperature     298(2)
_diffrn_radiation_type     MoK\a
_diffrn_radiation_wavelength     0.71073
_diffrn_radiation_source     'fine-focus sealed tube'
_diffrn_radiation_monochromator     graphite
_diffrn_measurement_device_type     'Rigaku Mercury2'
_diffrn_measurement_method     'CCD_Profile_fitting'
_diffrn_detector_area_resol_mean     13.6612
_diffrn_reflns_number     18388
_diffrn_reflns_av_R_equivalents     0.0440
_diffrn_reflns_av_sigmaI/netI     0.0345
_diffrn_reflns_theta_min     3.00
_diffrn_reflns_theta_max     26.00
_diffrn_reflns_theta_full     26.00
_diffrn_measured_fraction_theta_max     0.999
_diffrn_measured_fraction_theta_full     0.999
_diffrn_reflns_limit_h_min     -15
_diffrn_reflns_limit_h_max     15
_diffrn_reflns_limit_k_min     -10
_diffrn_reflns_limit_k_max     10
_diffrn_reflns_limit_l_min     -23
_diffrn_reflns_limit_l_max     23
_diffrn_standards_number     ?
_diffrn_standards_interval_count     ?
_diffrn_standards_interval_time     ?
_diffrn_standards_decay_%     ?
_refine_special_details
;
Refinement of <i>F</i>^2^ against ALL reflections. The weighted <i>R</i>-factor
<i>wR</i> and goodness of fit <i>S</i> are based on <i>F</i>^2^, conventional
<i>R</i>-factors <i>R</i> are based on <i>F</i>, with <i>F</i> set to zero for
negative <i>F</i>^2^. The threshold expression of <i>F</i>^2^ >
\s(<i>F</i>^2^) is used only for calculating <i>R</i>-factors(gt) <i>etc</i>.
and is not relevant to the choice of reflections for refinement.
<i>R</i>-factors based on <i>F</i>^2^ are statistically about twice as large
as those based on <i>F</i>, and <i>R</i>- factors based on ALL data will be
even larger.
;
_reflns_number_total     4014
_reflns_number_gt     2740
_reflns_threshold_expression     >2sigma(I)
_refine_ls_structure_factor_coef     Fsqd
_refine_ls_matrix_type     full
_refine_ls_R_factor_all     0.0893
_refine_ls_R_factor_gt     0.0604
_refine_ls_wR_factor_gt     0.1465
_refine_ls_wR_factor_ref     0.1597
_refine_ls_goodness_of_fit_ref     1.040
_refine_ls_restrained_S_all     1.040
_refine_ls_number_reflns     4014
_refine_ls_number_parameters     239
_refine_ls_number_restraints     0
_refine_ls_hydrogen_treatment     constr
_refine_ls_weighting_scheme     calc
_refine_ls_weighting_details
         'calc w=1/[\s^2^(Fo^2^)+(0.0668P)^2^+1.0944P] where P=(Fo^2^+2Fc^2^)/3'
_atom_sites_solution_hydrogens     geom
_atom_sites_solution_primary     direct
_atom_sites_solution_secondary     difmap
_refine_ls_shift/su_max     0.000
_refine_ls_shift/su_mean     0.000
_refine_diff_density_max     0.348
_refine_diff_density_min     -0.270
_refine_ls_extinction_method     none
_refine_ls_extinction_coef     ?
loop_
    _atom_type_symbol
    _atom_type_description
    _atom_type_scat_dispersion_real
    _atom_type_scat_dispersion_imag
    _atom_type_scat_source
    'C' 'C' 0.0033 0.0016
                         'International Tables Vol C Tables 4.2.6.8 and 6.1.1.4'
    'H' 'H' 0.0000 0.0000
                         'International Tables Vol C Tables 4.2.6.8 and 6.1.1.4'
    'N' 'N' 0.0061 0.0033
                         'International Tables Vol C Tables 4.2.6.8 and 6.1.1.4'
    'O' 'O' 0.0106 0.0060
                         'International Tables Vol C Tables 4.2.6.8 and 6.1.1.4'
    'F' 'F' 0.0171 0.0103
                         'International Tables Vol C Tables 4.2.6.8 and 6.1.1.4'
    'P' 'P' 0.1023 0.0942
                         'International Tables Vol C Tables 4.2.6.8 and 6.1.1.4'
_computing_data_collection     'CrystalClear (Rigaku, 2005)'
_computing_cell_refinement     'CrystalClear (Rigaku, 2005)'
_computing_data_reduction     'CrystalClear (Rigaku, 2005)'
_computing_structure_solution     'SHELXS97 (Sheldrick, 2008)'
_computing_structure_refinement     'SHELXL97 (Sheldrick, 2008)'
_computing_molecular_graphics     'SHELXTL (Sheldrick, 2008)'
_computing_publication_material     'SHELXTL (Sheldrick, 2008)'
loop_
    _atom_site_type_symbol
    _atom_site_label
    _atom_site_fract_x
    _atom_site_fract_y
    _atom_site_fract_z
    _atom_site_U_iso_or_equiv
    _atom_site_adp_type
    _atom_site_calc_flag
    _atom_site_refinement_flags
    _atom_site_occupancy
    _atom_site_disorder_assembly
    _atom_site_disorder_group
    C C1 0.9000(3) 0.5093(4) 0.18932(18) 0.0655(9) Uani d . 1 . .
    H H1A 0.9538 0.4465 0.2150 0.079 Uiso calc R 1 . .
    H H1B 0.8914 0.4736 0.1400 0.079 Uiso calc R 1 . .
    C C2 0.7979(3) 0.4959(3) 0.22323(17) 0.0642(9) Uani d . 1 . .
    H H2A 0.7804 0.3888 0.2295 0.077 Uiso calc R 1 . .
    H H2B 0.8038 0.5441 0.2702 0.077 Uiso calc R 1 . .
    C C3 0.6165(3) 0.5644(4) 0.20892(18) 0.0660(9) Uani d . 1 . .
    H H3A 0.6212 0.6175 0.2547 0.079 Uiso calc R 1 . .
    H H3B 0.5959 0.4592 0.2171 0.079 Uiso calc R 1 . .
    C C4 0.5360(3) 0.6394(4) 0.1589(2) 0.0739(10) Uani d . 1 . .
    H H4A 0.5371 0.5935 0.1116 0.089 Uiso calc R 1 . .
    H H4B 0.4654 0.6249 0.1757 0.089 Uiso calc R 1 . .
    C C5 0.4855(3) 0.8783(5) 0.1069(2) 0.0886(12) Uani d . 1 . .
    H H5A 0.4135 0.8634 0.1212 0.106 Uiso calc R 1 . .
    H H5B 0.4889 0.8384 0.0586 0.106 Uiso calc R 1 . .
    C C6 0.5118(3) 1.0437(5) 0.1080(2) 0.0931(14) Uani d . 1 . .
    H H6A 0.4575 1.0999 0.0793 0.112 Uiso calc R 1 . .
    H H6B 0.5138 1.0819 0.1569 0.112 Uiso calc R 1 . .
    C C7 0.6458(4) 1.2199(4) 0.0808(2) 0.0938(15) Uani d . 1 . .
    H H7A 0.6540 1.2563 0.1300 0.113 Uiso calc R 1 . .
    H H7B 0.5920 1.2822 0.0547 0.113 Uiso calc R 1 . .
    C C8 0.7494(5) 1.2330(4) 0.0468(2) 0.0967(16) Uani d . 1 . .
    H H8A 0.7437 1.1844 -0.0001 0.116 Uiso calc R 1 . .
    H H8B 0.7670 1.3400 0.0403 0.116 Uiso calc R 1 . .
    C C9 0.9326(4) 1.1636(4) 0.0621(2) 0.0895(14) Uani d . 1 . .
    H H9A 0.9540 1.2689 0.0549 0.107 Uiso calc R 1 . .
    H H9B 0.9277 1.1127 0.0158 0.107 Uiso calc R 1 . .
    C C10 1.0131(3) 1.0861(4) 0.1110(2) 0.0822(12) Uani d . 1 . .
    H H10A 1.0832 1.0972 0.0928 0.099 Uiso calc R 1 . .
    H H10B 1.0150 1.1331 0.1582 0.099 Uiso calc R 1 . .
    C C11 1.0631(3) 0.8462(5) 0.1619(2) 0.0795(11) Uani d . 1 . .
    H H11A 1.0637 0.8851 0.2106 0.095 Uiso calc R 1 . .
    H H11B 1.1341 0.8587 0.1453 0.095 Uiso calc R 1 . .
    C C12 1.0335(3) 0.6825(5) 0.1605(2) 0.0787(11) Uani d . 1 . .
    H H12A 1.0287 0.6452 0.1114 0.094 Uiso calc R 1 . .
    H H12B 1.0876 0.6234 0.1880 0.094 Uiso calc R 1 . .
    F F1 0.17131(17) 0.4032(3) 0.03130(14) 0.1043(8) Uani d . 1 . .
    F F2 0.18504(19) 0.3563(3) 0.14865(13) 0.1016(8) Uani d . 1 . .
    F F3 0.26429(15) 0.2017(2) 0.07209(11) 0.0776(6) Uani d . 1 . .
    F F4 0.36548(17) 0.3544(2) 0.14682(12) 0.0929(7) Uani d . 1 . .
    F F5 0.34845(19) 0.4032(3) 0.02988(13) 0.1027(8) Uani d . 1 . .
    F F6 0.27021(16) 0.5594(2) 0.10520(12) 0.0840(6) Uani d . 1 . .
    N N1 0.7710(2) 0.8261(3) 0.09254(14) 0.0488(6) Uani d . 1 . .
    H H1C 0.7357 0.8983 0.0882 0.13(2) Uiso d R 1 . .
    H H1E 0.7676 0.7882 0.0543 0.096(15) Uiso d R 1 . .
    H H1D 0.8331 0.8534 0.1039 0.113(16) Uiso d R 1 . .
    H H1F 0.7393 0.7719 0.1167 0.14(2) Uiso d R 1 . .
    O O1 0.93305(15) 0.6644(2) 0.19077(11) 0.0558(5) Uani d . 1 . .
    O O2 0.71616(16) 0.5684(2) 0.17870(10) 0.0539(5) Uani d . 1 . .
    O O3 0.55889(15) 0.7988(3) 0.15465(11) 0.0620(6) Uani d . 1 . .
    O O4 0.6137(2) 1.0656(2) 0.07955(12) 0.0709(7) Uani d . 1 . .
    O O5 0.8311(2) 1.1606(2) 0.09173(11) 0.0653(6) Uani d . 1 . .
    O O6 0.98772(17) 0.9291(2) 0.11637(11) 0.0631(6) Uani d . 1 . .
    P P1 0.26791(6) 0.38092(9) 0.09059(4) 0.0537(3) Uani d . 1 . .
loop_
    _atom_site_aniso_label
    _atom_site_aniso_U_11
    _atom_site_aniso_U_22
    _atom_site_aniso_U_33
    _atom_site_aniso_U_12
    _atom_site_aniso_U_13
    _atom_site_aniso_U_23
    C1 0.080(2) 0.0483(18) 0.068(2) 0.0199(16) -0.0022(18) 0.0009(15)
    C2 0.094(3) 0.0443(17) 0.0532(18) -0.0058(17) -0.0063(17) 0.0113(14)
    C3 0.076(2) 0.0564(19) 0.068(2) -0.0250(17) 0.0198(18) -0.0071(16)
    C4 0.056(2) 0.080(2) 0.087(2) -0.0299(18) 0.0119(18) -0.030(2)
    C5 0.0465(19) 0.129(4) 0.087(3) 0.008(2) -0.0148(18) -0.012(3)
    C6 0.073(3) 0.110(3) 0.092(3) 0.054(2) -0.021(2) -0.008(2)
    C7 0.135(4) 0.049(2) 0.089(3) 0.032(2) -0.054(3) -0.0103(19)
    C8 0.179(5) 0.045(2) 0.060(2) -0.015(3) -0.035(3) 0.0138(17)
    C9 0.156(4) 0.049(2) 0.070(2) -0.025(2) 0.055(3) -0.0036(17)
    C10 0.084(3) 0.070(2) 0.099(3) -0.039(2) 0.052(2) -0.025(2)
    C11 0.0392(17) 0.115(3) 0.086(3) -0.0054(19) 0.0125(17) -0.009(2)
    C12 0.054(2) 0.096(3) 0.088(3) 0.029(2) 0.0155(18) 0.001(2)
    F1 0.0796(15) 0.1011(18) 0.1247(19) 0.0091(12) -0.0443(14) -0.0083(14)
    F2 0.1082(17) 0.0858(15) 0.1183(18) -0.0139(13) 0.0598(15) -0.0182(13)
    F3 0.0747(13) 0.0560(12) 0.1020(15) -0.0021(9) 0.0051(11) -0.0175(10)
    F4 0.0879(15) 0.0858(15) 0.0988(16) 0.0013(12) -0.0361(12) -0.0043(12)
    F5 0.0939(16) 0.1138(19) 0.1056(17) -0.0110(14) 0.0442(14) 0.0028(14)
    F6 0.0805(14) 0.0547(11) 0.1155(17) -0.0061(10) -0.0009(12) -0.0113(11)
    N1 0.0531(16) 0.0445(13) 0.0488(15) -0.0016(13) 0.0033(11) -0.0026(12)
    O1 0.0524(12) 0.0529(12) 0.0626(13) 0.0132(9) 0.0082(10) 0.0004(10)
    O2 0.0625(13) 0.0496(11) 0.0503(11) -0.0075(10) 0.0083(10) 0.0056(9)
    O3 0.0420(11) 0.0733(15) 0.0690(14) -0.0032(10) -0.0083(10) -0.0175(11)
    O4 0.0833(17) 0.0540(13) 0.0717(15) 0.0239(12) -0.0210(13) -0.0119(11)
    O5 0.1022(18) 0.0461(12) 0.0478(12) -0.0099(12) 0.0068(12) 0.0064(9)
    O6 0.0569(13) 0.0651(13) 0.0689(14) -0.0166(11) 0.0165(11) -0.0052(11)
    P1 0.0441(4) 0.0524(5) 0.0643(5) -0.0032(4) 0.0011(3) -0.0086(4)
_geom_special_details
;
All e.s.d.'s (except the e.s.d. in the dihedral angle between two l.s. planes)
are estimated using the full covariance matrix. The cell e.s.d.'s are taken
into account individually in the estimation of e.s.d.'s in distances, angles
and torsion angles; correlations between e.s.d.'s in cell parameters are only
used when they are defined by crystal symmetry. An approximate (isotropic)
treatment of cell e.s.d.'s is used for estimating e.s.d.'s involving l.s.
planes.
;
loop_
    _geom_bond_atom_site_label_1
    _geom_bond_atom_site_label_2
    _geom_bond_site_symmetry_2
    _geom_bond_distance
    _geom_bond_publ_flag
    C1 O1 . 1.416(4) ?
    C1 C2 . 1.475(5) ?
    C1 H1A . 0.9700 ?
    C1 H1B . 0.9700 ?
    C2 O2 . 1.422(4) ?
    C2 H2A . 0.9700 ?
    C2 H2B . 0.9700 ?
    C3 O2 . 1.410(4) ?
    C3 C4 . 1.478(5) ?
    C3 H3A . 0.9700 ?
    C3 H3B . 0.9700 ?
    C4 O3 . 1.425(4) ?
    C4 H4A . 0.9700 ?
    C4 H4B . 0.9700 ?
    C5 O3 . 1.417(4) ?
    C5 C6 . 1.482(6) ?
    C5 H5A . 0.9700 ?
    C5 H5B . 0.9700 ?
    C6 O4 . 1.432(5) ?
    C6 H6A . 0.9700 ?
    C6 H6B . 0.9700 ?
    C7 O4 . 1.407(4) ?
    C7 C8 . 1.492(6) ?
    C7 H7A . 0.9700 ?
    C7 H7B . 0.9700 ?
    C8 O5 . 1.427(5) ?
    C8 H8A . 0.9700 ?
    C8 H8B . 0.9700 ?
    C9 O5 . 1.424(5) ?
    C9 C10 . 1.477(6) ?
    C9 H9A . 0.9700 ?
    C9 H9B . 0.9700 ?
    C10 O6 . 1.413(4) ?
    C10 H10A . 0.9700 ?
    C10 H10B . 0.9700 ?
    C11 O6 . 1.423(4) ?
    C11 C12 . 1.478(5) ?
    C11 H11A . 0.9700 ?
    C11 H11B . 0.9700 ?
    C12 O1 . 1.426(4) ?
    C12 H12A . 0.9700 ?
    C12 H12B . 0.9700 ?
    F1 P1 . 1.594(2) ?
    F2 P1 . 1.569(2) ?
    F3 P1 . 1.6029(19) ?
    F4 P1 . 1.572(2) ?
    F5 P1 . 1.583(2) ?
    F6 P1 . 1.583(2) ?
    N1 H1C . 0.7721 ?
    N1 H1E . 0.7840 ?
    N1 H1D . 0.8282 ?
    N1 H1F . 0.7827 ?
loop_
    _geom_angle_atom_site_label_1
    _geom_angle_atom_site_label_2
    _geom_angle_atom_site_label_3
    _geom_angle_site_symmetry_1
    _geom_angle_site_symmetry_3
    _geom_angle
    _geom_angle_publ_flag
    O1 C1 C2 . . 109.3(2) ?
    O1 C1 H1A . . 109.8 ?
    C2 C1 H1A . . 109.8 ?
    O1 C1 H1B . . 109.8 ?
    C2 C1 H1B . . 109.8 ?
    H1A C1 H1B . . 108.3 ?
    O2 C2 C1 . . 109.1(2) ?
    O2 C2 H2A . . 109.9 ?
    C1 C2 H2A . . 109.9 ?
    O2 C2 H2B . . 109.9 ?
    C1 C2 H2B . . 109.9 ?
    H2A C2 H2B . . 108.3 ?
    O2 C3 C4 . . 108.9(3) ?
    O2 C3 H3A . . 109.9 ?
    C4 C3 H3A . . 109.9 ?
    O2 C3 H3B . . 109.9 ?
    C4 C3 H3B . . 109.9 ?
    H3A C3 H3B . . 108.3 ?
    O3 C4 C3 . . 109.7(2) ?
    O3 C4 H4A . . 109.7 ?
    C3 C4 H4A . . 109.7 ?
    O3 C4 H4B . . 109.7 ?
    C3 C4 H4B . . 109.7 ?
    H4A C4 H4B . . 108.2 ?
    O3 C5 C6 . . 109.5(3) ?
    O3 C5 H5A . . 109.8 ?
    C6 C5 H5A . . 109.8 ?
    O3 C5 H5B . . 109.8 ?
    C6 C5 H5B . . 109.8 ?
    H5A C5 H5B . . 108.2 ?
    O4 C6 C5 . . 109.3(3) ?
    O4 C6 H6A . . 109.8 ?
    C5 C6 H6A . . 109.8 ?
    O4 C6 H6B . . 109.8 ?
    C5 C6 H6B . . 109.8 ?
    H6A C6 H6B . . 108.3 ?
    O4 C7 C8 . . 108.9(3) ?
    O4 C7 H7A . . 109.9 ?
    C8 C7 H7A . . 109.9 ?
    O4 C7 H7B . . 109.9 ?
    C8 C7 H7B . . 109.9 ?
    H7A C7 H7B . . 108.3 ?
    O5 C8 C7 . . 109.2(3) ?
    O5 C8 H8A . . 109.8 ?
    C7 C8 H8A . . 109.8 ?
    O5 C8 H8B . . 109.8 ?
    C7 C8 H8B . . 109.8 ?
    H8A C8 H8B . . 108.3 ?
    O5 C9 C10 . . 110.1(3) ?
    O5 C9 H9A . . 109.6 ?
    C10 C9 H9A . . 109.6 ?
    O5 C9 H9B . . 109.6 ?
    C10 C9 H9B . . 109.6 ?
    H9A C9 H9B . . 108.1 ?
    O6 C10 C9 . . 109.9(3) ?
    O6 C10 H10A . . 109.7 ?
    C9 C10 H10A . . 109.7 ?
    O6 C10 H10B . . 109.7 ?
    C9 C10 H10B . . 109.7 ?
    H10A C10 H10B . . 108.2 ?
    O6 C11 C12 . . 109.0(3) ?
    O6 C11 H11A . . 109.9 ?
    C12 C11 H11A . . 109.9 ?
    O6 C11 H11B . . 109.9 ?
    C12 C11 H11B . . 109.9 ?
    H11A C11 H11B . . 108.3 ?
    O1 C12 C11 . . 109.2(3) ?
    O1 C12 H12A . . 109.8 ?
    C11 C12 H12A . . 109.8 ?
    O1 C12 H12B . . 109.8 ?
    C11 C12 H12B . . 109.8 ?
    H12A C12 H12B . . 108.3 ?
    H1C N1 H1E . . 104.9 ?
    H1C N1 H1D . . 108.4 ?
    H1E N1 H1D . . 110.2 ?
    H1C N1 H1F . . 104.0 ?
    H1E N1 H1F . . 105.7 ?
    H1D N1 H1F . . 122.3 ?
    C1 O1 C12 . . 111.4(2) ?
    C3 O2 C2 . . 112.3(2) ?
    C5 O3 C4 . . 112.9(3) ?
    C7 O4 C6 . . 112.6(3) ?
    C9 O5 C8 . . 112.9(3) ?
    C10 O6 C11 . . 113.1(3) ?
    F2 P1 F4 . . 92.48(14) ?
    F2 P1 F6 . . 91.19(12) ?
    F4 P1 F6 . . 91.52(12) ?
    F2 P1 F5 . . 177.92(14) ?
    F4 P1 F5 . . 89.31(14) ?
    F6 P1 F5 . . 89.83(13) ?
    F2 P1 F1 . . 89.19(15) ?
    F4 P1 F1 . . 177.60(14) ?
    F6 P1 F1 . . 90.16(12) ?
    F5 P1 F1 . . 88.99(15) ?
    F2 P1 F3 . . 90.29(11) ?
    F4 P1 F3 . . 90.49(11) ?
    F6 P1 F3 . . 177.45(13) ?
    F5 P1 F3 . . 88.63(12) ?
    F1 P1 F3 . . 87.78(12) ?
loop_
    _geom_hbond_atom_site_label_D
    _geom_hbond_atom_site_label_H
    _geom_hbond_atom_site_label_A
    _geom_hbond_site_symmetry_A
    _geom_hbond_distance_DH
    _geom_hbond_distance_HA
    _geom_hbond_distance_DA
    _geom_hbond_angle_DHA
    N1 H1D O1 . 0.83 2.58 2.993(3) 112.6
    N1 H1F O2 . 0.78 2.15 2.878(3) 154.6
    N1 H1F O3 . 0.78 2.43 2.990(3) 129.2
    N1 H1C O4 . 0.77 2.12 2.876(3) 168.6
    N1 H1C O5 . 0.77 2.58 3.018(3) 117.3
    N1 H1D O6 . 0.83 2.05 2.871(3) 171.5
    N1 H1E F1 3_665 0.78 2.47 3.179(4) 150.9
    N1 H1E F3 3_665 0.78 2.37 3.080(3) 152.2
data_global
_journal_date_recd_electronic     2010-07-16
_journal_date_accepted     2010-07-22
_journal_name_full     'Acta Crystallographica, Section E'
_journal_year     2010
_journal_volume     66
_journal_issue      8
_journal_page_first     o2132
_journal_page_last     o2132
_journal_paper_category     QO
_journal_coeditor_code     JH2185
_publ_contact_author_name     'De-Hong Wu*'
_publ_contact_author_address
;
College of Chemistryand Chemical Engineering, Southeast University,
Nanjing 210096, P. R. China.
;
_publ_contact_author_email     'wudh1971@sohu.com'
_publ_contact_author_fax     ?
_publ_contact_author_phone     ?
_publ_section_title
;
Ammonium hexafluoridophosphate--18-crown-6 (1/1)
;
loop_
    _publ_author_name
    _publ_author_footnote
    _publ_author_address
    'Wu, De-Hong' .
;
College of Chemistry and Chemical Engineering, Southeast University,
Nanjing 210096, People's Republic of China
;
    'Wu, Qi-Qi' .
;
College of Chemistry and Chemical Engineering, Southeast University,
Nanjing 210096, People's Republic of China
;
