# Supplementary material for: Ammonium hexa­fluorido­phosphate–18-crown-6 (1/1)
Source: Acta Crystallogr Sect E Struct Rep Online. 2010 Jul 31;66(Pt 8):o2132. doi: 10.1107/S160053681002920X (PMC3007552; doi:10.1107/S160053681002920X)
Supplement: Supplementary file 2 [file e-66-o2132-Isup2.hkl]

# 
# h,k,l, Fc-squared, Fo-squared, sigma(Fo-squared) and status flag 
# 
data_I
_shelx_title ' a in P2(1)/n' 
_shelx_refln_list_code          4 
_shelx_F_calc_maximum      237.49 
_exptl_crystal_F_000       896.00 
_reflns_d_resolution_high  0.8107 
 
loop_ 
 _symmetry_equiv_pos_as_xyz 
 'x, y, z' 
 '-x+1/2, y+1/2, -z+1/2' 
 '-x, -y, -z' 
 'x-1/2, -y-1/2, z-1/2' 
 
_cell_length_a    12.5591 
_cell_length_b     8.7352 
_cell_length_c    18.6511 
_cell_angle_alpha  90.000 
_cell_angle_beta   94.097 
_cell_angle_gamma  90.000 
 
_shelx_F_squared_multiplier     1.000 
 
loop_ 
 _refln_index_h 
 _refln_index_k 
 _refln_index_l 
 _refln_F_squared_calc 
 _refln_F_squared_meas 
 _refln_F_squared_sigma 
 _refln_observed_status 
   2   0   0     2881.64     3188.16     25.37 o 
   4   0   0     9763.17     9984.47    126.13 o 
   6   0   0      362.83      282.71      8.91 o 
   8   0   0      633.17      649.27     19.48 o 
  10   0   0      323.11      324.15     15.72 o 
  12   0   0       11.61        8.94      6.84 o 
  14   0   0       17.08       16.07     10.16 o 
   2   1   0     2337.03     2466.49     15.83 o 
   3   1   0      195.18      209.62      3.52 o 
   4   1   0      895.66      849.39     10.34 o 
   5   1   0      807.21      915.36     12.68 o 
   6   1   0      331.49      324.13     11.24 o 
   7   1   0       31.09       33.92      2.42 o 
   8   1   0       10.48       22.08      2.46 o 
   9   1   0      534.07      569.52     13.38 o 
  10   1   0      180.49      202.90     12.91 o 
  11   1   0      703.89      715.70     18.86 o 
  12   1   0      294.92      277.84     13.52 o 
  13   1   0      153.42      116.32      9.39 o 
  14   1   0        0.32        1.11      3.74 o 
  15   1   0       28.13       26.16      9.36 o 
   0   2   0       24.77       18.34      3.29 o 
   1   2   0    27012.28    26028.62    153.14 o 
   2   2   0      189.67      171.30      1.88 o 
   3   2   0     3952.25     3962.51     40.39 o 
   4   2   0      100.25       92.54      2.95 o 
   5   2   0     2461.25     2463.21     33.57 o 
   6   2   0      637.81      653.41     11.62 o 
   7   2   0      156.37      141.02      4.79 o 
   8   2   0      459.96      434.64      8.30 o 
   9   2   0        5.85       12.34      5.25 o 
  10   2   0      663.53      675.56     25.89 o 
  11   2   0       49.85       55.29      8.11 o 
  12   2   0        0.33        0.11      3.76 o 
  13   2   0        2.37        0.00      5.28 o 
  14   2   0        0.52        5.23      5.48 o 
  15   2   0        0.26        0.00      7.30 o 
   1   3   0      343.60      355.70      7.26 o 
   2   3   0       49.44       52.17      1.74 o 
   3   3   0     1302.80     1375.19     13.37 o 
   4   3   0      723.78      798.65     12.20 o 
   5   3   0       64.84       68.56      5.29 o 
   6   3   0      229.20      217.34      7.56 o 
   7   3   0       59.90       80.57      5.22 o 
   8   3   0      213.73      249.21     10.32 o 
   9   3   0      303.32      278.44     10.57 o 
  10   3   0       68.33       79.26      6.39 o 
  11   3   0       12.65       25.48      7.76 o 
  12   3   0      235.51      211.02     15.28 o 
  13   3   0       31.51       46.79      9.00 o 
  14   3   0        0.02        0.00      5.37 o 
   0   4   0    11972.64    11684.43    183.03 o 
   1   4   0      734.28      808.31     16.94 o 
   2   4   0        3.69        6.03      2.97 o 
   3   4   0      274.91      289.06      5.63 o 
   4   4   0       98.70      103.65      2.38 o 
   5   4   0       39.85       45.08      4.00 o 
   6   4   0      194.01      187.81      5.88 o 
   7   4   0      275.76      295.49      7.79 o 
   8   4   0       32.02       38.56      3.62 o 
   9   4   0       17.31       31.63      6.19 o 
  10   4   0      120.69      145.87     12.06 o 
  11   4   0        5.72        9.60      7.67 o 
  12   4   0       12.70       11.59      6.10 o 
  13   4   0        0.52        0.00      4.65 o 
  14   4   0        1.47       11.78     11.22 o 
   1   5   0     1939.01     2098.71     35.30 o 
   2   5   0      889.92     1006.88     17.10 o 
   3   5   0       28.58       32.88      3.59 o 
   4   5   0       47.20       38.51      2.14 o 
   5   5   0      174.38      160.01     11.19 o 
   6   5   0       10.76        9.45      4.17 o 
   7   5   0      301.24      295.99     14.41 o 
   8   5   0       72.58       53.73      7.70 o 
   9   5   0      190.18      177.91     12.96 o 
  10   5   0      178.74      193.50     14.30 o 
  11   5   0      149.09      167.61     15.34 o 
  12   5   0        0.82        1.23      5.54 o 
  13   5   0       40.30       36.83      9.20 o 
   0   6   0       11.33        5.90      4.13 o 
   1   6   0     2019.98     2032.66     34.93 o 
   2   6   0      103.18      119.72      5.66 o 
   3   6   0      369.17      301.08      7.93 o 
   4   6   0       91.80       84.69      4.55 o 
   5   6   0      846.34      871.20     27.33 o 
   6   6   0       60.15       59.16      7.45 o 
   7   6   0        7.85       29.13     11.11 o 
   8   6   0      283.49      265.82     16.59 o 
   9   6   0      141.90      140.93     13.16 o 
  10   6   0        8.54       14.82      7.34 o 
  11   6   0       47.04       55.66     12.70 o 
  12   6   0        1.89        4.93      7.08 o 
   1   7   0        6.32        5.28      2.80 o 
   2   7   0        0.17        0.00      2.18 o 
   3   7   0       24.75       26.68      3.18 o 
   4   7   0        2.90        2.41      3.82 o 
   5   7   0       87.08      111.26     13.74 o 
   6   7   0       56.28       59.81      7.87 o 
   7   7   0        1.62        2.08      4.43 o 
   8   7   0      206.55      190.89     15.74 o 
   9   7   0       55.62       35.21      8.83 o 
  10   7   0       50.77       48.43     12.21 o 
  11   7   0       93.20      112.61     13.42 o 
   0   8   0       72.77       61.54      7.80 o 
   1   8   0        1.69        3.97      2.78 o 
   2   8   0       72.70       64.13      6.09 o 
   3   8   0      211.61      243.20     16.97 o 
   4   8   0        1.15        1.78      4.08 o 
   5   8   0       23.28       31.36     11.04 o 
   6   8   0        3.26        8.86      5.55 o 
   7   8   0       25.93       31.66      8.38 o 
   8   8   0        0.06        0.00      4.64 o 
   9   8   0       14.03       14.52      6.81 o 
  10   8   0        1.29       22.65     10.27 o 
   1   9   0       38.57       33.30      5.66 o 
   2   9   0        0.92        0.21      3.17 o 
   3   9   0       74.86       96.77     11.26 o 
   4   9   0        2.10        0.00      4.25 o 
   5   9   0       11.29       14.43      6.94 o 
   6   9   0        1.08        3.66      5.34 o 
   7   9   0        2.05        2.40      5.89 o 
   8   9   0       14.10       29.80     14.25 o 
   0  10   0        4.71       10.22      8.21 o 
   1  10   0       40.54       46.59      8.99 o 
   2  10   0        4.88       14.17      6.71 o 
   3  10   0       90.98       81.34     11.29 o 
   4  10   0        5.34       12.91      6.42 o 
   5  10   0       48.48       50.48     16.37 o 
 -15   0   1       39.38       29.57     12.03 o 
 -13   0   1       18.54       14.33      6.89 o 
 -11   0   1      474.59      444.60     23.63 o 
  -9   0   1      304.86      364.75     15.04 o 
  -7   0   1        1.37        0.00      2.14 o 
  -5   0   1        7.96        5.31      1.88 o 
  -3   0   1     1265.63     1554.06     20.34 o 
   3   0   1    10084.17    10956.70    149.80 o 
   5   0   1      625.20      632.97     14.93 o 
   7   0   1       75.92       79.02      5.32 o 
   9   0   1     3219.44     3275.97     75.33 o 
  11   0   1     1230.22     1167.41     38.22 o 
  13   0   1      186.68      154.78     13.01 o 
  15   0   1       18.51       34.49     19.49 o 
 -15   1   1        1.85        0.00     13.54 o 
 -14   1   1        4.71        2.75      4.25 o 
 -13   1   1       40.18       53.30      7.91 o 
 -12   1   1       80.19       98.65      8.89 o 
 -11   1   1      352.52      404.28     12.96 o 
 -10   1   1      170.19      184.34      8.10 o 
  -9   1   1      324.61      351.33      9.97 o 
  -8   1   1       62.00       57.16      4.19 o 
  -7   1   1      147.99      160.16      6.83 o 
  -6   1   1       30.59       44.71      4.64 o 
  -5   1   1       12.90       23.97      3.80 o 
  -4   1   1     1851.71     1945.30     27.69 o 
  -3   1   1     3605.14     3720.53     32.29 o 
  -2   1   1    24998.47    23812.17    184.53 o 
  -1   1   1     6060.16     5665.04     62.43 o 
   1   1   1     2878.95     2751.44     25.24 o 
   2   1   1     8995.81     9145.30     52.75 o 
   3   1   1     2712.25     2660.94     30.62 o 
   4   1   1        1.76        9.74      1.53 o 
   5   1   1     1726.22     1891.71     24.50 o 
   6   1   1      275.33      312.00      7.03 o 
   7   1   1       61.12       58.67      3.64 o 
   8   1   1      630.66      577.65     21.57 o 
   9   1   1        1.18       12.13      4.45 o 
  10   1   1      204.93      197.47      7.88 o 
  11   1   1        5.67       19.94      6.27 o 
  12   1   1      137.32      105.65      8.60 o 
  13   1   1       87.65       73.34      8.32 o 
  14   1   1        3.39       15.62      8.48 o 
  15   1   1        2.23       11.60      7.79 o 
 -15   2   1        0.00        2.03      6.85 o 
 -14   2   1      189.22      154.86     13.19 o 
 -13   2   1       12.58        7.67      5.01 o 
 -12   2   1        8.23       17.15      7.73 o 
 -11   2   1      121.24      144.59     10.10 o 
 -10   2   1     1172.05     1084.34     50.52 o 
  -9   2   1       25.47       25.91      5.07 o 
  -8   2   1        4.93       13.16      8.59 o 
  -7   2   1      318.21      339.24     11.39 o 
  -6   2   1        5.02        6.89      1.28 o 
  -5   2   1       58.53       80.85      6.25 o 
  -4   2   1       22.54       27.36      2.79 o 
  -3   2   1       17.52       44.63      2.09 o 
  -2   2   1      759.87      790.31      6.47 o 
  -1   2   1     1113.68     1049.87     14.92 o 
   0   2   1       50.48       69.45      2.89 o 
   1   2   1      436.07      442.21      4.98 o 
   2   2   1     2735.87     2640.04     14.24 o 
   3   2   1      287.04      274.15      3.00 o 
   4   2   1       96.54      124.10      1.40 o 
   5   2   1      211.31      206.27      6.00 o 
   6   2   1      384.07      368.76      7.75 o 
   7   2   1        0.27        3.33      3.64 o 
   8   2   1       75.33       76.05      6.38 o 
   9   2   1       64.78       68.65      3.61 o 
  10   2   1     2006.14     1869.42     42.90 o 
  11   2   1      262.50      215.65     11.32 o 
  12   2   1       53.54       40.90      6.21 o 
  13   2   1        1.38        6.06      5.31 o 
  14   2   1       45.96       47.80      9.54 o 
  15   2   1        3.49        0.00      7.89 o 
 -14   3   1        4.19        8.04      6.41 o 
 -13   3   1       51.53       78.24     10.70 o 
 -12   3   1      199.36      214.23     12.49 o 
 -11   3   1       11.10       12.88      4.52 o 
 -10   3   1       46.72       44.75      6.13 o 
  -9   3   1       25.06       40.93      5.12 o 
  -8   3   1       44.81       50.45      4.40 o 
  -7   3   1      481.69      485.32     18.04 o 
  -6   3   1     1067.91     1100.60     19.95 o 
  -5   3   1     1721.16     1694.52     26.30 o 
  -4   3   1     2570.55     2900.35     38.47 o 
  -3   3   1      143.29      174.75      3.74 o 
  -2   3   1      866.70      879.36     10.31 o 
  -1   3   1     2914.39     2984.61     40.45 o 
   0   3   1      947.45      960.66     11.39 o 
   1   3   1     2953.31     2975.94     33.62 o 
   2   3   1      387.30      425.51      5.43 o 
   3   3   1     1322.61     1424.49     13.36 o 
   4   3   1      482.29      545.73      8.27 o 
   5   3   1        2.24       20.44      5.92 o 
   6   3   1       18.21       30.75      3.89 o 
   7   3   1       89.49       98.01      4.58 o 
   8   3   1       12.70       17.21      3.01 o 
   9   3   1       52.80       61.90      6.06 o 
  10   3   1       14.92       31.94      8.71 o 
  11   3   1       27.81       38.62      7.56 o 
  12   3   1      287.39      241.86     16.50 o 
  13   3   1        6.67       19.98      8.18 o 
  14   3   1       34.49       61.20     10.31 o 
 -14   4   1        5.91        1.69      5.47 o 
 -13   4   1        0.80        7.54      6.31 o 
 -12   4   1       29.62       17.52      7.01 o 
 -11   4   1      213.22      181.93     13.95 o 
 -10   4   1       19.37       18.64      7.10 o 
  -9   4   1      135.22      161.54      8.31 o 
  -8   4   1        1.59        6.93      3.58 o 
  -7   4   1        2.39        0.02      3.14 o 
  -6   4   1      426.71      428.81     14.29 o 
  -5   4   1       12.51        9.48      2.17 o 
  -4   4   1      477.01      505.85     13.32 o 
  -3   4   1       43.32       39.15      2.36 o 
  -2   4   1     3568.15     3689.30     43.27 o 
  -1   4   1     3608.96     3501.92     57.67 o 
   0   4   1      972.31      947.64     14.34 o 
   1   4   1     1228.53     1089.02     19.25 o 
   2   4   1      103.16      119.97      3.48 o 
   3   4   1        0.66        0.00      1.13 o 
   4   4   1      186.29      187.71      5.70 o 
   5   4   1      116.37      109.51      7.10 o 
   6   4   1       58.53       54.07      6.11 o 
   7   4   1       90.40      100.76      7.52 o 
   8   4   1       18.79       21.05      5.63 o 
   9   4   1      345.38      380.37     18.69 o 
  10   4   1       20.39       28.09      7.44 o 
  11   4   1      181.13      186.48     15.77 o 
  12   4   1       17.73       16.05      6.68 o 
  13   4   1        6.15        2.83      5.23 o 
  14   4   1        5.70       11.69      7.55 o 
 -13   5   1       12.38       12.15      7.45 o 
 -12   5   1       45.70       62.72     11.09 o 
 -11   5   1      171.63      192.61     15.87 o 
 -10   5   1      541.18      509.13     23.50 o 
  -9   5   1      151.88      205.83     14.17 o 
  -8   5   1       12.96       15.53      7.04 o 
  -7   5   1     1407.43     1386.13     30.46 o 
  -6   5   1      297.50      295.33      8.89 o 
  -5   5   1        2.33        9.68      4.93 o 
  -4   5   1      691.09      592.66     14.46 o 
  -3   5   1     1023.44      964.00     15.66 o 
  -2   5   1     2222.69     2201.28     32.01 o 
  -1   5   1     1312.97     1119.49     60.02 o 
   0   5   1     3860.12     3744.13     52.09 o 
   1   5   1     1140.73     1205.96     22.84 o 
   2   5   1     6560.98     6614.86     82.65 o 
   3   5   1       91.63       83.78      3.29 o 
   4   5   1        6.06       12.52      2.19 o 
   5   5   1      213.36      217.49     12.35 o 
   6   5   1      295.33      282.02     12.40 o 
   7   5   1        0.34       24.91      6.36 o 
   8   5   1        1.79        0.71      6.50 o 
   9   5   1        1.97        9.63      5.92 o 
  10   5   1       10.16        0.00      5.63 o 
  11   5   1      105.95      121.31     14.25 o 
  12   5   1        0.20        6.53      6.53 o 
  13   5   1       39.57       44.29     10.16 o 
 -12   6   1       87.40      105.75     13.88 o 
 -11   6   1        0.39        0.00      7.04 o 
 -10   6   1       56.00       62.48      9.99 o 
  -9   6   1       15.70       66.61     10.07 o 
  -8   6   1        1.44        0.00      5.96 o 
  -7   6   1      168.43      168.85     12.19 o 
  -6   6   1       18.29       23.65      7.09 o 
  -5   6   1      117.39      109.21      5.96 o 
  -4   6   1        3.55       10.21      3.20 o 
  -3   6   1      589.90      582.49     12.46 o 
  -2   6   1     1081.22     1084.44     20.15 o 
  -1   6   1       70.90       80.43      6.19 o 
   0   6   1     1264.10     1264.42     23.51 o 
   1   6   1      312.10      284.70      8.30 o 
   2   6   1      716.78      785.05     15.34 o 
   3   6   1      544.83      552.11     13.08 o 
   4   6   1      142.23      116.83      6.52 o 
   5   6   1       45.11       38.48      6.18 o 
   6   6   1      348.21      354.74     17.53 o 
   7   6   1      154.44      157.36     11.58 o 
   8   6   1      614.29      643.65     28.06 o 
   9   6   1        3.52       53.39     16.66 o 
  10   6   1       68.33       85.16     11.10 o 
  11   6   1      121.71      107.76     12.65 o 
  12   6   1       92.78       93.27     12.20 o 
 -11   7   1       22.57       30.45     11.35 o 
 -10   7   1        5.36        0.00      5.28 o 
  -9   7   1       10.84       12.59      7.00 o 
  -8   7   1      429.95      446.66     22.58 o 
  -7   7   1        2.09       12.12      5.87 o 
  -6   7   1       14.22       17.85      6.13 o 
  -5   7   1        3.85        3.12      4.24 o 
  -4   7   1       53.66       42.53      5.07 o 
  -3   7   1      142.06      149.87      6.23 o 
  -2   7   1       25.21       24.49      4.65 o 
  -1   7   1       26.51       27.87      3.58 o 
   0   7   1      481.50      448.24     12.59 o 
   1   7   1      352.01      382.63     11.57 o 
   2   7   1       40.54       39.21      3.86 o 
   3   7   1       77.57       90.07      5.02 o 
   4   7   1        1.22        7.81      6.43 o 
   5   7   1       40.92       49.03      7.25 o 
   6   7   1       19.97       38.44      7.85 o 
   7   7   1        0.14        1.85      4.36 o 
   8   7   1        9.32       11.07      6.60 o 
   9   7   1        1.59        6.23      6.13 o 
  10   7   1        3.33        5.19      5.87 o 
  11   7   1        5.80        8.61      7.32 o 
 -10   8   1        6.13       16.23     16.95 o 
  -9   8   1        1.14        4.59      5.68 o 
  -8   8   1        0.82        0.00      4.35 o 
  -7   8   1        0.99        4.31      5.30 o 
  -6   8   1        5.62       19.75      7.02 o 
  -5   8   1       24.13       20.66      6.93 o 
  -4   8   1        0.25        8.19      5.44 o 
  -3   8   1        8.96       17.36      6.63 o 
  -2   8   1      274.51      251.36     15.52 o 
  -1   8   1       56.53       61.69      5.59 o 
   0   8   1        6.30       11.22      3.53 o 
   1   8   1       80.47       80.12      7.00 o 
   2   8   1        0.00        0.03      2.17 o 
   3   8   1       25.98       25.80      4.63 o 
   4   8   1        5.33        2.65      4.55 o 
   5   8   1       96.75       78.78      9.72 o 
   6   8   1        1.04        0.00      4.98 o 
   7   8   1       21.99       21.27      8.33 o 
   8   8   1       11.69       15.79      7.08 o 
   9   8   1        9.52        2.39      5.31 o 
  10   8   1        0.92        6.40      6.81 o 
  -8   9   1       15.00        1.29      5.19 o 
  -7   9   1       44.04       22.58      9.20 o 
  -6   9   1       23.57        6.49      6.24 o 
  -5   9   1       23.25       33.77     13.11 o 
  -4   9   1       61.12       87.04     10.18 o 
  -3   9   1        2.42        2.27      6.50 o 
  -2   9   1       57.57       72.61      7.45 o 
  -1   9   1        0.33        1.00      2.89 o 
   0   9   1       63.60       74.76      6.61 o 
   1   9   1       12.62       35.10      5.10 o 
   2   9   1       15.24        9.70      4.14 o 
   3   9   1       12.04       18.82      6.97 o 
   4   9   1       54.49       34.44      7.86 o 
   5   9   1        0.01        8.45      7.56 o 
   6   9   1        0.28       15.62      8.46 o 
   7   9   1        0.87        2.89      5.25 o 
   8   9   1        5.81        1.74      5.92 o 
  -5  10   1        3.76        3.08      6.02 o 
  -4  10   1        0.56       12.78      8.73 o 
  -3  10   1        0.17        1.79      5.49 o 
  -2  10   1        4.07        0.00      4.77 o 
  -1  10   1        0.15        3.44      6.76 o 
   0  10   1       60.56       46.74      7.04 o 
   1  10   1        1.55        2.08      4.49 o 
   2  10   1       30.26       36.36     10.38 o 
   3  10   1        0.92        8.05      6.38 o 
   4  10   1       13.02        6.79      6.44 o 
   5  10   1        4.64        4.99      5.81 o 
 -14   0   2      381.24      329.93     31.13 o 
 -12   0   2      866.75      827.27     31.62 o 
 -10   0   2     1303.01     1313.60     38.98 o 
  -8   0   2     4098.29     4351.99     89.10 o 
  -6   0   2      329.57      433.35     12.16 o 
  -4   0   2     6626.75     6351.69     85.17 o 
  -2   0   2     8041.83     7751.02     57.03 o 
   2   0   2    10555.63     9677.82     83.69 o 
   4   0   2      789.88      936.25     83.31 o 
   6   0   2      514.46      657.02     15.56 o 
   8   0   2       14.87       59.34     11.72 o 
  10   0   2      228.95      239.70     19.41 o 
  12   0   2       13.87       18.47      9.49 o 
  14   0   2      201.63      205.66     20.62 o 
 -15   1   2        4.48        1.85      6.32 o 
 -14   1   2        0.00        3.59      4.57 o 
 -13   1   2        2.72        0.00      3.27 o 
 -12   1   2        0.49        3.36      4.00 o 
 -11   1   2        2.95       22.19      5.49 o 
 -10   1   2        8.26       17.87      4.14 o 
  -9   1   2      440.61      466.16     11.49 o 
  -8   1   2      282.81      313.46      8.08 o 
  -7   1   2       68.99       87.33      4.83 o 
  -6   1   2      845.31      916.33     13.89 o 
  -5   1   2      570.77      648.30      9.15 o 
  -4   1   2     2869.11     2812.27     27.95 o 
  -3   1   2     1716.78     1651.64     29.64 o 
  -2   1   2    19108.85    19171.13    220.10 o 
  -1   1   2     7910.86     7920.25     78.01 o 
   0   1   2     1789.06     2019.01      9.56 o 
   1   1   2    10799.16    10992.04     49.61 o 
   2   1   2    11984.53    13134.27     67.09 o 
   3   1   2     2300.64     2135.87     18.77 o 
   4   1   2     1842.58     1824.01     21.66 o 
   5   1   2        2.19       10.58      1.97 o 
   6   1   2      308.99      323.45     14.11 o 
   7   1   2      544.16      515.68     11.26 o 
   8   1   2     1266.68     1278.78     24.56 o 
   9   1   2      379.10      334.87     14.69 o 
  10   1   2        1.04       26.32      9.51 o 
  11   1   2       60.31       69.71      5.85 o 
  12   1   2      115.16      105.09      8.86 o 
  13   1   2       77.83       61.50      7.91 o 
  14   1   2       36.17       49.59     13.01 o 
  15   1   2        1.34        8.74      7.30 o 
 -15   2   2        5.28        6.20      7.57 o 
 -14   2   2        3.37        7.70      6.13 o 
 -13   2   2      182.12      145.53     11.21 o 
 -12   2   2        2.67        0.00      3.93 o 
 -11   2   2      119.81      127.14      9.92 o 
 -10   2   2        7.44       43.65      6.70 o 
  -9   2   2       24.69       34.93      2.57 o 
  -8   2   2      392.97      382.77     12.43 o 
  -7   2   2      378.21      307.94     16.36 o 
  -6   2   2       51.50       34.13      2.35 o 
  -5   2   2     3297.84     3561.08     51.28 o 
  -4   2   2     1124.05     1244.56     15.44 o 
  -3   2   2      526.06      518.11      8.32 o 
  -2   2   2     2874.60     3103.45     30.27 o 
  -1   2   2     1371.59     1355.22     36.99 o 
   0   2   2     2584.51     2608.61     25.01 o 
   1   2   2       15.10       21.11      1.66 o 
   2   2   2     3760.88     3772.98     37.38 o 
   3   2   2      210.87      185.10      2.15 o 
   4   2   2        7.98        9.34      0.97 o 
   5   2   2       71.62       85.27      4.94 o 
   6   2   2      753.42      731.53     11.53 o 
   7   2   2       32.53       27.91      2.69 o 
   8   2   2        0.73        1.42      1.59 o 
   9   2   2      138.34      107.89      4.61 o 
  10   2   2       88.66      118.31      8.11 o 
  11   2   2       14.16       27.38      5.77 o 
  12   2   2        1.12        8.08      4.53 o 
  13   2   2       11.04       11.11      5.64 o 
  14   2   2        1.38       16.98     15.06 o 
  15   2   2        4.98        0.00      7.75 o 
 -14   3   2        0.00        1.23      5.92 o 
 -13   3   2       27.42       20.54      7.56 o 
 -12   3   2       32.85       21.64      9.94 o 
 -11   3   2        8.89        5.20      3.71 o 
 -10   3   2      158.97      130.06     12.09 o 
  -9   3   2       43.85       57.63     10.07 o 
  -8   3   2        5.83        6.02      4.19 o 
  -7   3   2      137.70      169.90      7.87 o 
  -6   3   2        2.65       16.74      4.36 o 
  -5   3   2      391.69      390.09     10.30 o 
  -4   3   2      738.31      844.74      9.44 o 
  -3   3   2      229.90      174.31      3.78 o 
  -2   3   2       48.97       51.24      4.04 o 
  -1   3   2     4346.40     4084.85     47.56 o 
   0   3   2       40.67       30.18      1.65 o 
   1   3   2     9501.08     9499.08     98.21 o 
   2   3   2      625.30      658.17     10.51 o 
   3   3   2       47.09       27.39      1.63 o 
   4   3   2     1421.04     1440.15     18.11 o 
   5   3   2      736.31      801.35     21.46 o 
   6   3   2       33.16       36.10      2.97 o 
   7   3   2      111.62      105.36      5.36 o 
   8   3   2       34.26       33.41      3.26 o 
   9   3   2        5.51       22.23      9.05 o 
  10   3   2       25.66       89.07     25.13 o 
  11   3   2       29.75       41.88     12.53 o 
  12   3   2       42.86       65.86      9.19 o 
  13   3   2        1.31        0.81      4.06 o 
  14   3   2       16.03       24.63     10.33 o 
 -14   4   2       49.33       43.34      9.94 o 
 -13   4   2       16.53       18.16      6.82 o 
 -12   4   2      199.60      174.58     14.15 o 
 -11   4   2       31.44       53.55     10.67 o 
 -10   4   2      124.14      145.48      8.92 o 
  -9   4   2        6.78       14.43      6.71 o 
  -8   4   2      123.29      138.14      7.71 o 
  -7   4   2        0.55        0.00      2.37 o 
  -6   4   2      104.94      137.69      5.99 o 
  -5   4   2       14.21       17.14      6.27 o 
  -4   4   2        0.97        2.24      0.94 o 
  -3   4   2       57.12       55.48      2.39 o 
  -2   4   2      969.01      901.25     14.97 o 
  -1   4   2     2226.60     2454.12     35.14 o 
   0   4   2      640.72      610.25     10.57 o 
   1   4   2     5423.89     5756.27     72.26 o 
   2   4   2        2.80       13.92      3.96 o 
   3   4   2       10.78       12.30      1.71 o 
   4   4   2      156.19      133.54      5.13 o 
   5   4   2       10.74        6.20      3.29 o 
   6   4   2       34.23       44.18      6.87 o 
   7   4   2        0.00        1.54      3.29 o 
   8   4   2       24.92       30.57      5.57 o 
   9   4   2        0.00        0.00      3.85 o 
  10   4   2      103.20      153.23     11.92 o 
  11   4   2       28.39       28.85     10.45 o 
  12   4   2      114.67      114.18     12.22 o 
  13   4   2        1.98        2.82      5.14 o 
  14   4   2       37.70       65.40     11.70 o 
 -13   5   2        4.82       14.57      7.78 o 
 -12   5   2        2.04        0.00      5.85 o 
 -11   5   2        0.00        0.00      5.57 o 
 -10   5   2        5.90       12.89      6.70 o 
  -9   5   2        3.21        5.58      5.28 o 
  -8   5   2        6.47        0.00      4.12 o 
  -7   5   2      675.07      662.67     18.32 o 
  -6   5   2       62.81       60.35      4.52 o 
  -5   5   2        3.84        9.58      2.84 o 
  -4   5   2        0.91        5.38      2.46 o 
  -3   5   2      787.32      793.77     13.91 o 
  -2   5   2      582.83      571.96     12.46 o 
  -1   5   2     1926.40     1888.67     29.04 o 
   0   5   2      675.01      640.20     12.74 o 
   1   5   2       39.04       38.40      4.40 o 
   2   5   2     5040.35     5084.34     65.22 o 
   3   5   2      396.71      345.78      7.95 o 
   4   5   2       92.19       98.59      4.40 o 
   5   5   2       25.06       25.63      4.94 o 
   6   5   2       18.18       30.70      5.50 o 
   7   5   2      125.20      144.97     11.04 o 
   8   5   2      157.96      170.60     12.47 o 
   9   5   2      150.18      124.82     13.08 o 
  10   5   2        3.34       14.16      6.96 o 
  11   5   2       44.08       61.40      9.88 o 
  12   5   2        5.04        0.95      6.07 o 
  13   5   2       87.57       75.64     11.42 o 
 -12   6   2        0.33        1.88      6.36 o 
 -11   6   2       57.14       74.00     11.74 o 
 -10   6   2        4.53        7.50      6.29 o 
  -9   6   2      971.66     1024.82     38.39 o 
  -8   6   2       48.19       61.72     10.80 o 
  -7   6   2       64.28       93.11      9.74 o 
  -6   6   2        2.59        3.56      2.64 o 
  -5   6   2      408.56      406.54     12.61 o 
  -4   6   2       64.19       61.49      5.81 o 
  -3   6   2     1105.93     1033.09     19.26 o 
  -2   6   2      698.02      676.70     42.52 o 
  -1   6   2      792.72      833.85     17.39 o 
   0   6   2      716.03      719.63     15.46 o 
   1   6   2       15.88       20.26      3.06 o 
   2   6   2      857.54      838.63     21.48 o 
   3   6   2        5.18        8.26      1.83 o 
   4   6   2        3.77        3.58      2.08 o 
   5   6   2       91.26      107.59      8.67 o 
   6   6   2       62.06       54.77      8.21 o 
   7   6   2       37.09       42.67      7.61 o 
   8   6   2        7.29       25.52      7.42 o 
   9   6   2      471.90      470.02     23.50 o 
  10   6   2        4.74        8.76      6.62 o 
  11   6   2       27.35       33.75      9.41 o 
  12   6   2        3.16        7.92      6.78 o 
 -11   7   2        0.21       17.45     12.42 o 
 -10   7   2        0.09        0.00      4.40 o 
  -9   7   2       47.37       59.82     11.11 o 
  -8   7   2        6.10        9.59      6.21 o 
  -7   7   2       14.40       13.43      5.94 o 
  -6   7   2      128.27      139.27     11.90 o 
  -5   7   2       29.95       35.96      4.44 o 
  -4   7   2      141.40      139.34      8.00 o 
  -3   7   2       18.26       15.98      3.06 o 
  -2   7   2      282.82      294.35     13.12 o 
  -1   7   2        1.47        6.11      2.85 o 
   0   7   2      519.26      541.16     13.77 o 
   1   7   2      374.82      359.31     10.69 o 
   2   7   2      104.88      108.65      6.25 o 
   3   7   2     1209.57     1149.72     27.75 o 
   4   7   2      367.89      355.78     17.16 o 
   5   7   2       11.74       11.39      5.70 o 
   6   7   2      126.22      130.41     12.87 o 
   7   7   2       81.90       89.77     10.00 o 
   8   7   2       38.33       53.33      9.37 o 
   9   7   2       42.24       63.70     10.54 o 
  10   7   2      196.52      190.47     15.80 o 
  11   7   2        1.48        0.00      4.97 o 
 -10   8   2       91.24       94.24     12.93 o 
  -9   8   2       23.91       32.18      9.09 o 
  -8   8   2       26.10       29.66      8.97 o 
  -7   8   2        9.75       29.71      8.77 o 
  -6   8   2        0.21        0.00      6.14 o 
  -5   8   2       30.85       41.38      7.06 o 
  -4   8   2        0.77        0.00      4.31 o 
  -3   8   2       70.66       57.86      6.35 o 
  -2   8   2       73.12       55.81      6.15 o 
  -1   8   2        6.23        9.61      3.58 o 
   0   8   2        0.10       11.79      3.86 o 
   1   8   2      149.19      166.51      7.97 o 
   2   8   2       41.02       50.85      7.43 o 
   3   8   2       27.99       23.52      4.42 o 
   4   8   2       45.38       51.95      8.12 o 
   5   8   2       34.80       31.94      7.73 o 
   6   8   2        5.80       13.85      6.70 o 
   7   8   2        9.56       29.27      8.04 o 
   8   8   2       13.50       14.68      7.02 o 
   9   8   2        4.04        1.11      5.70 o 
  10   8   2       13.31       10.26      6.84 o 
  -8   9   2        8.43        0.00      6.09 o 
  -7   9   2        2.85        0.00      4.93 o 
  -6   9   2        0.72        2.46      4.83 o 
  -5   9   2        6.54        7.56      6.05 o 
  -4   9   2       28.83       19.62      7.18 o 
  -3   9   2        0.09        1.47      4.33 o 
  -2   9   2        2.67        7.61      7.47 o 
  -1   9   2        0.02        0.00      2.49 o 
   0   9   2       77.21       78.52      8.05 o 
   1   9   2        0.10        0.00      3.71 o 
   2   9   2       91.93       91.68     10.60 o 
   3   9   2       46.83       59.56      8.79 o 
   4   9   2       14.68       14.35      6.51 o 
   5   9   2        7.61        7.79      6.01 o 
   6   9   2        0.10        0.45      4.30 o 
   7   9   2        7.57       13.43      7.20 o 
   8   9   2        4.20        0.00      5.04 o 
  -5  10   2       43.30       30.30      9.96 o 
  -4  10   2        6.57        8.03      6.71 o 
  -3  10   2       57.63       65.79     10.29 o 
  -2  10   2        0.03        0.28      4.20 o 
  -1  10   2       34.77       23.97      7.86 o 
   0  10   2        0.15        0.00      4.35 o 
   1  10   2       33.56       39.90      8.84 o 
   2  10   2        4.90        0.47      4.12 o 
   3  10   2        8.41       11.71      8.77 o 
   4  10   2        1.63        1.70      5.79 o 
   5  10   2        0.41        0.00      5.23 o 
 -15   0   3        1.50       12.55     10.92 o 
 -13   0   3        1.37        5.96      5.17 o 
 -11   0   3      314.56      337.01     18.07 o 
  -9   0   3      527.96      611.09     20.60 o 
  -7   0   3      732.96      814.21     20.94 o 
  -5   0   3     1390.49     1418.15     26.31 o 
  -3   0   3     7182.65     7351.16    399.13 o 
  -1   0   3     4569.67     4852.93     51.82 o 
   1   0   3    11059.62    10799.26    103.19 o 
   3   0   3     3204.96     3206.30     43.61 o 
   5   0   3      819.07      681.50     15.38 o 
   7   0   3      443.50      385.81     12.83 o 
   9   0   3        3.02       17.00      7.82 o 
  11   0   3       18.75       25.15      6.96 o 
  13   0   3        2.27        1.16      4.57 o 
  15   0   3        8.88       11.14     13.67 o 
 -15   1   3       32.92       29.42      8.86 o 
 -14   1   3        1.19        0.10      3.64 o 
 -13   1   3      170.52      152.92     10.99 o 
 -12   1   3      420.00      392.95     17.75 o 
 -11   1   3      390.41      385.79     12.67 o 
 -10   1   3      672.11      671.76     16.15 o 
  -9   1   3     1497.87     1520.96     27.21 o 
  -8   1   3      521.05      574.54     12.06 o 
  -7   1   3       18.29       21.73      2.42 o 
  -6   1   3     4343.62     4756.27     57.57 o 
  -5   1   3      484.89      478.95      8.03 o 
  -4   1   3       47.24       25.71      1.58 o 
  -3   1   3     2870.78     2775.90     25.89 o 
  -2   1   3     1224.28     1346.36     14.64 o 
  -1   1   3     3748.99     4182.09     36.96 o 
   0   1   3     3708.07     3859.10     28.31 o 
   1   1   3     1471.61     1774.24     35.44 o 
   2   1   3     3592.71     3957.03     27.52 o 
   3   1   3      591.91      648.25      8.23 o 
   4   1   3       58.74       44.91      2.16 o 
   5   1   3      957.04     1076.39     18.10 o 
   6   1   3      377.59      326.45      6.98 o 
   7   1   3      128.26      141.61      8.81 o 
   8   1   3      682.67      658.89     15.20 o 
   9   1   3      795.78      801.42     19.06 o 
  10   1   3      295.86      270.41     18.75 o 
  11   1   3      413.84      373.51     12.73 o 
  12   1   3        2.05       10.97      5.01 o 
  13   1   3        1.84       16.89      8.11 o 
  14   1   3       17.12       16.16      7.59 o 
  15   1   3       48.19       57.96     15.45 o 
 -15   2   3        0.13        5.82      6.87 o 
 -14   2   3        8.89        9.34      5.23 o 
 -13   2   3        1.90        7.54      4.86 o 
 -12   2   3       40.78       34.57      6.40 o 
 -11   2   3       34.24       36.25      6.52 o 
 -10   2   3      984.19      960.33     25.99 o 
  -9   2   3        0.38        0.00      1.56 o 
  -8   2   3       27.47       49.85      4.84 o 
  -7   2   3      101.55       88.02      4.62 o 
  -6   2   3       48.20       55.95      5.51 o 
  -5   2   3      312.83      359.39     15.00 o 
  -4   2   3      594.45      589.09      8.45 o 
  -3   2   3     1127.25     1200.72     13.36 o 
  -2   2   3     1469.92     1399.96     14.57 o 
  -1   2   3     4183.26     3938.69     66.00 o 
   0   2   3     2144.76     2086.28     21.91 o 
   1   2   3     7536.87     7353.15     53.96 o 
   2   2   3      702.24      701.82      9.51 o 
   3   2   3      156.36      152.95      3.67 o 
   4   2   3       77.02       65.94      1.83 o 
   5   2   3      565.52      648.13      9.04 o 
   6   2   3        8.38       14.61      3.27 o 
   7   2   3      187.58      177.51      4.71 o 
   8   2   3      289.90      269.89      8.08 o 
   9   2   3       41.37       51.83      3.79 o 
  10   2   3      346.75      327.69     13.46 o 
  11   2   3        0.19        4.55      4.10 o 
  12   2   3      186.16      200.57     14.21 o 
  13   2   3       11.63       23.50      7.19 o 
  14   2   3       83.80       84.04     10.39 o 
 -14   3   3       12.96       29.40     11.18 o 
 -13   3   3        5.10        1.84      4.75 o 
 -12   3   3       16.52       34.00     10.45 o 
 -11   3   3      319.28      291.14     20.61 o 
 -10   3   3        6.86        3.50      3.74 o 
  -9   3   3      173.67      199.59     11.68 o 
  -8   3   3        5.00       12.05      5.99 o 
  -7   3   3      119.00      100.76      7.09 o 
  -6   3   3        1.15        5.80      2.93 o 
  -5   3   3      537.45      522.59      8.40 o 
  -4   3   3      129.45      161.02      4.15 o 
  -3   3   3       49.30       57.25      3.55 o 
  -2   3   3      257.69      268.46      4.87 o 
  -1   3   3      419.76      448.40     10.75 o 
   0   3   3      441.27      427.04      6.49 o 
   1   3   3      151.15      172.84      4.39 o 
   2   3   3     1268.25     1297.85     12.73 o 
   3   3   3        4.46       23.41      2.97 o 
   4   3   3       98.79      108.99      4.49 o 
   5   3   3       31.32       53.75      5.00 o 
   6   3   3      613.72      614.56     10.44 o 
   7   3   3       68.94       53.13      3.57 o 
   8   3   3       66.93       68.13      4.08 o 
   9   3   3      278.15      313.78     18.49 o 
  10   3   3       45.34       47.13      7.68 o 
  11   3   3        2.83        9.74      5.45 o 
  12   3   3        3.43        6.98      5.85 o 
  13   3   3        0.49        0.00      4.97 o 
  14   3   3        1.57       10.88     12.94 o 
 -14   4   3        5.04       18.26     10.24 o 
 -13   4   3        3.77        8.08      5.92 o 
 -12   4   3       39.28       40.34      8.70 o 
 -11   4   3       71.93       76.87      7.72 o 
 -10   4   3       14.32       31.77      5.59 o 
  -9   4   3      301.31      317.63     12.84 o 
  -8   4   3       32.46       48.99      6.72 o 
  -7   4   3       79.20       85.46      5.60 o 
  -6   4   3       54.82       55.03      5.89 o 
  -5   4   3       22.24       20.10      1.36 o 
  -4   4   3      145.95      125.88      4.17 o 
  -3   4   3      342.36      328.84      7.41 o 
  -2   4   3     1238.06     1305.27     18.60 o 
  -1   4   3      938.78      967.92     14.82 o 
   0   4   3       78.05       61.89      3.40 o 
   1   4   3     1037.49      960.14     19.39 o 
   2   4   3      103.40      137.70      3.55 o 
   3   4   3       11.38       10.40      1.91 o 
   4   4   3       14.38       29.06      3.31 o 
   5   4   3      166.82      151.22      4.58 o 
   6   4   3     1341.87     1350.55     33.64 o 
   7   4   3      149.30      145.29      9.10 o 
   8   4   3        5.42        0.00      4.16 o 
   9   4   3       19.08       41.53      7.50 o 
  10   4   3       91.00       93.41     10.65 o 
  11   4   3        1.25        1.62      4.98 o 
  12   4   3        1.09        0.00      5.85 o 
  13   4   3       36.10       46.34     10.56 o 
  14   4   3       20.91       25.20     13.63 o 
 -13   5   3       30.04       49.78     14.18 o 
 -12   5   3      125.01      120.57     12.87 o 
 -11   5   3       50.38       69.11     10.19 o 
 -10   5   3      179.12      185.10     15.16 o 
  -9   5   3      136.55      149.91      9.62 o 
  -8   5   3      662.03      601.40     18.08 o 
  -7   5   3      430.28      394.77     13.53 o 
  -6   5   3       12.17       31.27      4.92 o 
  -5   5   3      139.79      139.76      6.73 o 
  -4   5   3      182.18      185.11      9.43 o 
  -3   5   3       26.54       34.60      4.07 o 
  -2   5   3      381.80      413.02     10.60 o 
  -1   5   3     2311.74     2447.89     37.25 o 
   0   5   3      355.10      358.40      8.86 o 
   1   5   3      406.78      404.14      9.01 o 
   2   5   3      555.73      530.41     18.98 o 
   3   5   3        0.98        3.34      2.99 o 
   4   5   3      281.63      238.46      6.92 o 
   5   5   3       14.82        7.47      5.26 o 
   6   5   3      846.50      805.81     25.13 o 
   7   5   3      233.31      218.09     12.87 o 
   8   5   3      291.08      311.24     15.75 o 
   9   5   3       96.57       83.54      9.54 o 
  10   5   3      314.05      341.14     19.83 o 
  11   5   3      199.63      183.34     15.34 o 
  12   5   3       25.30       45.11      9.71 o 
  13   5   3       20.18       35.57     12.21 o 
 -12   6   3       30.01       37.57      9.95 o 
 -11   6   3       19.18       18.56      8.02 o 
 -10   6   3        4.77        0.87      5.00 o 
  -9   6   3        4.09       30.56     15.35 o 
  -8   6   3      168.14      151.65     12.82 o 
  -7   6   3      356.78      304.21     12.23 o 
  -6   6   3      243.88      263.13     10.99 o 
  -5   6   3       39.80       41.67      4.67 o 
  -4   6   3       84.57       79.71      4.14 o 
  -3   6   3      605.61      588.51     14.72 o 
  -2   6   3     1225.89     1276.27     26.86 o 
  -1   6   3      416.58      394.35     10.87 o 
   0   6   3     2146.23     2120.18     36.40 o 
   1   6   3       15.03       16.87      3.41 o 
   2   6   3     1017.49      985.51     20.80 o 
   3   6   3        0.36        3.30      2.57 o 
   4   6   3      677.04      651.95     15.47 o 
   5   6   3        3.64        4.51      4.04 o 
   6   6   3      203.48      190.26     13.01 o 
   7   6   3      257.99      228.59     14.69 o 
   8   6   3      230.00      216.84     15.42 o 
   9   6   3        5.35        1.44      7.14 o 
  10   6   3       24.13       26.48      7.51 o 
  11   6   3       19.13       29.26     12.17 o 
  12   6   3        0.25        9.71      7.47 o 
 -11   7   3       49.60       40.34     10.03 o 
 -10   7   3        1.04        0.26      4.31 o 
  -9   7   3       13.32        6.80      6.17 o 
  -8   7   3       45.50       69.67      9.92 o 
  -7   7   3       59.46       64.67      8.94 o 
  -6   7   3       86.30      109.24     10.47 o 
  -5   7   3        0.24        3.46      3.26 o 
  -4   7   3       33.55       50.58      5.63 o 
  -3   7   3        0.16        2.25      3.09 o 
  -2   7   3       43.61       59.55      5.24 o 
  -1   7   3       39.92       39.52      4.36 o 
   0   7   3      238.78      278.53      9.77 o 
   1   7   3        1.38        6.28      2.84 o 
   2   7   3     1150.65     1073.91     25.23 o 
   3   7   3      300.38      284.89     11.99 o 
   4   7   3       18.15       30.60      4.88 o 
   5   7   3        7.43        0.00      5.04 o 
   6   7   3        6.38        7.10      5.05 o 
   7   7   3      109.00       99.28     10.72 o 
   8   7   3        0.01        0.00      4.59 o 
   9   7   3        0.01        0.00      4.29 o 
  10   7   3        0.32       13.58      7.56 o 
  11   7   3        8.12       21.42      8.59 o 
 -10   8   3       25.10       24.94      9.70 o 
  -9   8   3        5.71        4.59      5.87 o 
  -8   8   3        3.38        0.00      5.93 o 
  -7   8   3        0.45        0.44      4.04 o 
  -6   8   3        0.23        0.00      6.14 o 
  -5   8   3       19.87       21.01      6.72 o 
  -4   8   3        0.49        0.00      3.57 o 
  -3   8   3       76.08       78.28      6.95 o 
  -2   8   3        0.10        0.00      2.61 o 
  -1   8   3      106.90      107.71      6.87 o 
   0   8   3        0.08        1.42      3.50 o 
   1   8   3      119.31      118.94      7.26 o 
   2   8   3       20.54       13.52      5.43 o 
   3   8   3       77.57       76.50      6.65 o 
   4   8   3        0.32        2.25      4.11 o 
   5   8   3        2.52        6.66      5.19 o 
   6   8   3       49.55       26.72      7.02 o 
   7   8   3       56.55       57.06      9.58 o 
   8   8   3       51.07       46.73      9.44 o 
   9   8   3       23.35       33.51     11.04 o 
  10   8   3        3.51        3.26      5.91 o 
  -8   9   3        1.10        0.00      7.31 o 
  -7   9   3        2.23        5.09      6.07 o 
  -6   9   3       21.47       34.27      8.14 o 
  -5   9   3       13.62       34.25      8.19 o 
  -4   9   3        1.36        0.00      4.87 o 
  -3   9   3        3.64        3.42      3.97 o 
  -2   9   3        0.11        1.20      2.67 o 
  -1   9   3       34.30       39.06      5.03 o 
   0   9   3       12.58        6.55      3.86 o 
   1   9   3        0.04        1.80      3.15 o 
   2   9   3       16.89        8.66      4.22 o 
   3   9   3        1.37        2.30      4.81 o 
   4   9   3       11.59       20.22      6.79 o 
   5   9   3        3.06        0.00      4.97 o 
   6   9   3       20.78       12.31      6.90 o 
   7   9   3        1.84        5.90      6.10 o 
   8   9   3        0.79        0.47      5.04 o 
  -5  10   3        5.96        1.50      5.23 o 
  -4  10   3        0.91       19.16      8.60 o 
  -3  10   3        2.59        3.85      5.40 o 
  -2  10   3        4.00        7.11      6.68 o 
  -1  10   3       36.08       46.05      9.91 o 
   0  10   3       15.31        7.26      4.60 o 
   1  10   3       63.87       65.64      9.94 o 
   2  10   3       17.83       15.64      6.67 o 
   3  10   3       23.96       33.20     12.06 o 
   4  10   3        2.19        2.57      6.06 o 
   5  10   3       15.09       23.45      8.26 o 
 -14   0   4      107.02       97.38     16.58 o 
 -12   0   4      245.20      209.58     22.21 o 
 -10   0   4      526.68      498.74     21.01 o 
  -8   0   4      115.52      132.32      8.17 o 
  -6   0   4     6487.86     6381.80    108.11 o 
  -4   0   4     4971.71     5613.84     80.72 o 
  -2   0   4     6912.94     6615.35     58.14 o 
   0   0   4    56402.95    53460.98    836.25 o 
   2   0   4      367.65      453.81     10.77 o 
   4   0   4    12649.57    12664.19    182.06 o 
   6   0   4     6719.73     6355.35    111.68 o 
   8   0   4     2338.75     2272.60     52.44 o 
  10   0   4     1001.15      964.79     32.13 o 
  12   0   4      299.94      265.36     16.66 o 
  14   0   4       17.90       41.72     11.99 o 
 -15   1   4        5.18        1.45      5.42 o 
 -14   1   4        9.10        9.06      5.18 o 
 -13   1   4       28.10       36.45      6.11 o 
 -12   1   4      131.88      126.10      9.89 o 
 -11   1   4      134.73      141.36      7.52 o 
 -10   1   4      352.16      424.89     12.44 o 
  -9   1   4      272.45      284.04      9.00 o 
  -8   1   4       90.19      112.11      4.93 o 
  -7   1   4     1454.56     1291.69     20.79 o 
  -6   1   4     2358.83     2352.66     31.69 o 
  -5   1   4     3996.68     3842.90     44.57 o 
  -4   1   4       90.44      101.23      3.61 o 
  -3   1   4        2.26        7.72      2.56 o 
  -2   1   4       86.75       98.62      2.22 o 
  -1   1   4    23711.07    22587.46    195.22 o 
   0   1   4    36534.72    37831.95    315.75 o 
   1   1   4    15580.37    15174.08    187.42 o 
   2   1   4      376.98      393.95      5.35 o 
   3   1   4      648.99      746.93      9.25 o 
   4   1   4      778.41      688.46      9.69 o 
   5   1   4      748.32      877.90     13.44 o 
   6   1   4      467.11      451.25      9.38 o 
   7   1   4        3.97       16.95      3.47 o 
   8   1   4       72.27       69.88      6.83 o 
   9   1   4       85.96       84.77      6.13 o 
  10   1   4      414.04      385.74     15.99 o 
  11   1   4       84.64       77.10      7.11 o 
  12   1   4       80.40      100.65     12.75 o 
  13   1   4       44.13       51.21      9.59 o 
  14   1   4        3.63       16.09     12.68 o 
 -15   2   4        6.70        6.87      8.08 o 
 -14   2   4        0.25        8.02      5.29 o 
 -13   2   4       20.69       23.89     10.79 o 
 -12   2   4        0.97        4.03      3.84 o 
 -11   2   4       32.02       38.69      6.36 o 
 -10   2   4       96.19      116.50      8.31 o 
  -9   2   4       58.74       59.99      3.89 o 
  -8   2   4      523.62      492.28     10.18 o 
  -7   2   4       17.84       21.50      2.38 o 
  -6   2   4      245.20      217.64      5.43 o 
  -5   2   4     1477.28     1689.01     31.40 o 
  -4   2   4      384.58      376.43      6.38 o 
  -3   2   4      177.31      197.86      4.01 o 
  -2   2   4        0.99        0.00      0.90 o 
  -1   2   4       46.25       66.41      2.23 o 
   0   2   4      670.46      648.45      7.72 o 
   1   2   4      442.81      396.47      5.79 o 
   2   2   4     2214.72     2295.79     20.38 o 
   3   2   4       14.95       14.20      1.89 o 
   4   2   4     2523.28     2290.98     23.37 o 
   5   2   4      462.83      442.20      7.29 o 
   6   2   4       93.74      104.79      3.53 o 
   7   2   4      230.30      238.26      7.02 o 
   8   2   4      232.49      203.40      6.25 o 
   9   2   4      224.88      223.57      7.25 o 
  10   2   4       49.41       62.58      6.71 o 
  11   2   4        4.10        0.00      3.50 o 
  12   2   4       47.75       45.61      8.95 o 
  13   2   4       10.22       22.32      7.19 o 
  14   2   4        0.60       15.72      7.75 o 
 -14   3   4        0.65        5.41      5.65 o 
 -13   3   4       12.05        3.17      4.57 o 
 -12   3   4       53.71       76.90      8.20 o 
 -11   3   4      328.17      314.78     15.72 o 
 -10   3   4       36.53       45.87      6.49 o 
  -9   3   4       59.17       70.16      7.22 o 
  -8   3   4      372.84      388.33     12.55 o 
  -7   3   4      152.08      184.08      8.40 o 
  -6   3   4       28.22       24.06      2.07 o 
  -5   3   4        2.31        5.44      3.19 o 
  -4   3   4        1.29        2.87      1.74 o 
  -3   3   4       42.15       38.38      2.17 o 
  -2   3   4       76.86       81.66      3.71 o 
  -1   3   4       35.17       34.23      2.26 o 
   0   3   4     1576.93     1538.50     20.59 o 
   1   3   4        2.62        3.32      1.28 o 
   2   3   4      593.92      589.96      6.85 o 
   3   3   4      238.69      225.88      5.76 o 
   4   3   4     1753.84     1887.77     27.82 o 
   5   3   4      345.76      341.22      7.68 o 
   6   3   4       37.32       50.86      3.36 o 
   7   3   4        5.50       15.20      5.01 o 
   8   3   4       15.21       19.68      4.75 o 
   9   3   4       57.65       71.63      7.82 o 
  10   3   4        0.89       54.22     29.61 o 
  11   3   4       48.84       58.60      9.04 o 
  12   3   4       75.87       54.97      9.05 o 
  13   3   4       59.74       59.19      9.75 o 
  14   3   4        0.66        3.23      7.44 o 
 -14   4   4       33.12       42.38     16.01 o 
 -13   4   4       47.15       47.54      9.03 o 
 -12   4   4        4.82       14.79      7.15 o 
 -11   4   4      109.06      105.48     11.48 o 
 -10   4   4      105.57      106.24      9.95 o 
  -9   4   4       57.03      101.69     14.96 o 
  -8   4   4        0.01        4.10      3.94 o 
  -7   4   4       21.34       22.14      5.34 o 
  -6   4   4      272.47      263.39     11.48 o 
  -5   4   4      213.82      170.52     11.72 o 
  -4   4   4      168.67      178.43      6.43 o 
  -3   4   4        2.59        2.83      1.51 o 
  -2   4   4      170.15      239.32      6.76 o 
  -1   4   4      963.84     1008.60     15.69 o 
   0   4   4     3312.83     3275.81     41.89 o 
   1   4   4      129.63      141.28      4.68 o 
   2   4   4     1507.17     1497.74     18.61 o 
   3   4   4        6.08        5.13      3.61 o 
   4   4   4     1421.34     1368.94     22.74 o 
   5   4   4      877.15      903.43     26.56 o 
   6   4   4      344.32      284.47     16.69 o 
   7   4   4      522.81      529.58     19.05 o 
   8   4   4      402.20      375.02     17.19 o 
   9   4   4        1.10       16.17      8.76 o 
  10   4   4      143.24      111.89     10.57 o 
  11   4   4      205.68      232.04     17.40 o 
  12   4   4        0.59        0.00      5.33 o 
  13   4   4        0.91        0.00      5.19 o 
 -13   5   4       13.95        5.59      7.31 o 
 -12   5   4       12.54       21.92      7.24 o 
 -11   5   4       43.10       59.17      9.58 o 
 -10   5   4      415.50      452.01     22.77 o 
  -9   5   4      283.33      304.60     13.39 o 
  -8   5   4      238.54      206.41     10.59 o 
  -7   5   4       86.81      116.66      7.94 o 
  -6   5   4      129.77      129.98      9.76 o 
  -5   5   4      607.42      531.35     27.19 o 
  -4   5   4       32.34       31.19      3.47 o 
  -3   5   4       24.33       18.64      3.35 o 
  -2   5   4       23.30       28.32      3.35 o 
  -1   5   4     1925.71     1884.53     30.18 o 
   0   5   4        9.73        8.09      2.51 o 
   1   5   4      174.38      154.20      5.29 o 
   2   5   4     1833.14     1780.64     25.67 o 
   3   5   4     1088.71     1035.21     20.64 o 
   4   5   4      324.14      313.53      8.61 o 
   5   5   4       36.23       45.86      4.77 o 
   6   5   4        1.40       10.98      4.80 o 
   7   5   4        0.58       16.97      7.89 o 
   8   5   4       32.66       54.10      7.77 o 
   9   5   4       41.19       50.85      9.79 o 
  10   5   4       20.57       27.13      7.71 o 
  11   5   4        0.46       12.37     10.59 o 
  12   5   4        0.72        0.52      4.84 o 
  13   5   4       24.29       32.61      9.60 o 
 -12   6   4        2.29        7.72      6.72 o 
 -11   6   4       45.99       47.20      9.51 o 
 -10   6   4       28.23       49.58     10.16 o 
  -9   6   4       11.71       30.57      7.59 o 
  -8   6   4       14.22       27.02      8.61 o 
  -7   6   4       90.54       84.89      7.08 o 
  -6   6   4       18.97       39.08      7.86 o 
  -5   6   4      123.46      105.93     10.47 o 
  -4   6   4      321.35      298.18      9.52 o 
  -3   6   4      158.59      154.24      6.53 o 
  -2   6   4       64.16       73.66      5.42 o 
  -1   6   4       71.33       71.26      4.90 o 
   0   6   4       84.89       81.67      5.02 o 
   1   6   4     2342.89     2372.20     38.52 o 
   2   6   4       83.34       93.02      4.63 o 
   3   6   4      131.38      134.87      7.40 o 
   4   6   4       93.69       87.81      6.06 o 
   5   6   4      839.52      808.65     27.27 o 
   6   6   4        2.80        0.64      3.76 o 
   7   6   4      182.34      199.33     13.90 o 
   8   6   4      248.76      246.69     17.53 o 
   9   6   4      172.49      150.96     15.28 o 
  10   6   4       12.67       16.11      8.74 o 
  11   6   4       89.72       90.08     12.85 o 
  12   6   4        8.02       20.81      8.72 o 
 -11   7   4      138.70      153.85     17.09 o 
 -10   7   4       61.86       71.29     11.01 o 
  -9   7   4        9.12       19.15      8.45 o 
  -8   7   4      247.05      237.73     16.24 o 
  -7   7   4        5.16       15.47      7.02 o 
  -6   7   4       22.50       24.75      7.84 o 
  -5   7   4       45.86       49.43      9.45 o 
  -4   7   4      234.30      222.36      9.14 o 
  -3   7   4       71.41       72.55      6.70 o 
  -2   7   4      431.99      367.86     12.15 o 
  -1   7   4       14.04       16.00      3.47 o 
   0   7   4       19.55       22.63      3.71 o 
   1   7   4       47.63       35.55      3.93 o 
   2   7   4      515.09      483.97     19.70 o 
   3   7   4      180.85      210.40     10.14 o 
   4   7   4       20.80       38.64      4.56 o 
   5   7   4      552.95      590.44     24.12 o 
   6   7   4       18.47       30.84      7.14 o 
   7   7   4       34.71       48.48      8.84 o 
   8   7   4        1.33        6.59      5.67 o 
   9   7   4        0.79        0.00      5.49 o 
  10   7   4        7.46       13.14      8.19 o 
  11   7   4        0.90        4.16      6.36 o 
 -10   8   4        1.49        0.00      5.70 o 
  -9   8   4       17.29       19.43     10.38 o 
  -8   8   4       19.44       13.94      7.36 o 
  -7   8   4        2.31        5.87      5.20 o 
  -6   8   4        5.87        5.83      5.48 o 
  -5   8   4       31.65       32.85      7.45 o 
  -4   8   4        0.05        0.00      3.36 o 
  -3   8   4       82.57       82.91      6.12 o 
  -2   8   4       51.80       60.75      7.74 o 
  -1   8   4        9.37       13.84      3.89 o 
   0   8   4       60.15       32.94      6.53 o 
   1   8   4       47.78       47.26      4.92 o 
   2   8   4        8.71       18.71      6.07 o 
   3   8   4        0.59        0.00      2.97 o 
   4   8   4       83.02       99.59     10.21 o 
   5   8   4        1.04        4.27      5.40 o 
   6   8   4        0.34        0.00      4.50 o 
   7   8   4       88.96       96.41     12.46 o 
   8   8   4        1.72        4.37      5.81 o 
   9   8   4       34.32      150.70     54.39 o 
  -8   9   4        0.06        0.00      5.21 o 
  -7   9   4        6.76        0.09      4.21 o 
  -6   9   4        0.92       19.87     10.09 o 
  -5   9   4       13.58       13.96      6.93 o 
  -4   9   4        8.48        4.92      5.19 o 
  -3   9   4       55.95       54.84      7.39 o 
  -2   9   4        1.58        2.48      3.43 o 
  -1   9   4        2.81        9.82      3.80 o 
   0   9   4        8.12        5.51      4.27 o 
   1   9   4        3.94        2.81      3.76 o 
   2   9   4        9.82        9.83      4.85 o 
   3   9   4       47.23       47.27      8.15 o 
   4   9   4       13.25        7.46      5.89 o 
   5   9   4        2.81       14.86      9.14 o 
   6   9   4        5.15       10.39      7.08 o 
   7   9   4        0.00        1.27      4.93 o 
  -5  10   4        4.45        5.10      5.51 o 
  -4  10   4        8.15        9.30      6.33 o 
  -3  10   4       22.36       27.91      7.87 o 
  -2  10   4        0.10        6.52      6.55 o 
  -1  10   4       39.22       30.83      8.04 o 
   0  10   4       21.22       20.59      6.41 o 
   1  10   4       33.14       39.62      8.84 o 
   2  10   4       24.79       29.61     10.01 o 
   3  10   4        4.06        1.59      4.83 o 
   4  10   4        3.05        3.21      5.22 o 
 -15   0   5        6.54        4.38      7.64 o 
 -13   0   5       74.08       49.98     24.02 o 
 -11   0   5      422.38      440.29     19.05 o 
  -9   0   5      498.92      448.33     20.82 o 
  -7   0   5     1798.28     1710.12     51.33 o 
  -5   0   5       99.44       51.77     10.05 o 
  -3   0   5      779.51      608.21     10.65 o 
  -1   0   5       18.70       18.16      1.56 o 
   1   0   5     4589.15     4832.51    181.02 o 
   3   0   5      230.35      218.49      7.04 o 
   5   0   5      989.52      980.26     21.99 o 
   7   0   5     1624.82     1760.37     39.71 o 
   9   0   5      285.11      302.07     13.77 o 
  11   0   5        0.02        0.00      3.35 o 
  13   0   5       55.51       53.90      9.48 o 
 -15   1   5        9.40        3.37      5.65 o 
 -14   1   5        2.69        0.84      4.27 o 
 -13   1   5        0.03        3.52      4.67 o 
 -12   1   5        9.02       30.77     11.03 o 
 -11   1   5       30.01       30.67      4.14 o 
 -10   1   5       48.26       80.23      5.82 o 
  -9   1   5       28.17       35.43      6.79 o 
  -8   1   5        9.99       23.85      4.65 o 
  -7   1   5      120.37      142.38      5.57 o 
  -6   1   5      523.26      505.72     12.01 o 
  -5   1   5      361.50      332.74      8.19 o 
  -4   1   5      160.52      190.92      4.87 o 
  -3   1   5     2481.91     2433.08     73.22 o 
  -2   1   5     4525.59     4561.38     30.21 o 
  -1   1   5       41.99       27.51      2.15 o 
   0   1   5    22128.32    23271.70    153.50 o 
   1   1   5       74.99       90.00      3.21 o 
   2   1   5     3078.94     3010.64     33.37 o 
   3   1   5     6054.22     5896.84     59.51 o 
   4   1   5     1930.34     1688.89     21.38 o 
   5   1   5     3807.14     3764.49     51.22 o 
   6   1   5     2719.40     2567.78     36.40 o 
   7   1   5     2194.96     2172.11     34.27 o 
   8   1   5       22.83       20.88      4.43 o 
   9   1   5      280.18      234.50     16.82 o 
  10   1   5      790.79      674.28     19.69 o 
  11   1   5       67.18       70.61      6.88 o 
  12   1   5       15.03        6.29      5.50 o 
  13   1   5        5.96        4.85      5.28 o 
  14   1   5        9.18       11.95      8.39 o 
 -15   2   5        0.08        4.20      7.02 o 
 -14   2   5      123.77       92.90      9.64 o 
 -13   2   5        5.61       13.93      5.25 o 
 -12   2   5       32.14       51.77      8.19 o 
 -11   2   5       18.74       23.70      5.31 o 
 -10   2   5      267.02      272.24     13.32 o 
  -9   2   5       50.43       45.65      4.39 o 
  -8   2   5      264.17      246.22      7.01 o 
  -7   2   5        0.80        0.00      1.98 o 
  -6   2   5      192.73      158.26      5.20 o 
  -5   2   5      125.17      128.90      4.38 o 
  -4   2   5        6.54       33.46      3.11 o 
  -3   2   5      265.49      281.81      5.53 o 
  -2   2   5      462.22      470.89      6.77 o 
  -1   2   5      349.78      355.67      5.04 o 
   0   2   5      447.50      462.11      6.37 o 
   1   2   5      446.99      507.53     12.18 o 
   2   2   5       23.92       24.30      3.75 o 
   3   2   5      147.20      135.43      3.00 o 
   4   2   5     4195.77     4352.13     46.11 o 
   5   2   5      309.10      263.91      6.03 o 
   6   2   5      648.81      652.67     11.51 o 
   7   2   5      160.29      146.76      5.04 o 
   8   2   5       92.82       98.17      7.95 o 
   9   2   5       12.52       17.19      5.96 o 
  10   2   5      119.36      114.99      8.87 o 
  11   2   5        5.64        9.83      5.36 o 
  12   2   5       18.60       23.27      6.52 o 
  13   2   5        3.58        3.12      5.45 o 
  14   2   5       27.42       31.81     13.23 o 
 -14   3   5        5.03        6.08      5.38 o 
 -13   3   5        6.86        5.82      5.21 o 
 -12   3   5       60.74       75.65      8.70 o 
 -11   3   5        1.29       16.09      7.45 o 
 -10   3   5      202.77      216.21     11.62 o 
  -9   3   5        0.00        3.28      4.74 o 
  -8   3   5      355.09      346.19     12.04 o 
  -7   3   5       68.20       75.83      3.72 o 
  -6   3   5       56.09       52.53      3.22 o 
  -5   3   5       81.29       60.46      2.86 o 
  -4   3   5      357.38      393.61      7.64 o 
  -3   3   5      135.03      190.55      4.69 o 
  -2   3   5      409.03      419.19      8.22 o 
  -1   3   5      861.40      903.07     12.80 o 
   0   3   5      655.21      644.61      9.46 o 
   1   3   5     1635.94     1729.25     22.96 o 
   2   3   5     1297.60     1362.32     15.47 o 
   3   3   5       43.78       33.08      2.90 o 
   4   3   5       58.42       74.59      4.83 o 
   5   3   5      174.65      150.65      5.54 o 
   6   3   5       43.14       44.64      5.73 o 
   7   3   5       17.86       16.54      4.07 o 
   8   3   5       17.70       19.03      4.38 o 
   9   3   5      159.69      154.36     11.37 o 
  10   3   5        2.84        8.72      6.65 o 
  11   3   5      120.75      107.87     10.67 o 
  12   3   5      103.68      134.38     13.68 o 
  13   3   5        4.57        9.52      6.32 o 
  14   3   5       19.50       24.18      8.68 o 
 -14   4   5        0.67        1.17      5.47 o 
 -13   4   5       33.61       37.55      8.84 o 
 -12   4   5       81.28       79.64      8.24 o 
 -11   4   5      134.81      145.27     10.65 o 
 -10   4   5       56.73       68.70      7.04 o 
  -9   4   5       68.38       85.01      7.45 o 
  -8   4   5      701.84      636.23     18.72 o 
  -7   4   5      325.43      318.00     11.61 o 
  -6   4   5        0.67        3.50      1.92 o 
  -5   4   5        7.68       14.15      2.83 o 
  -4   4   5       34.09       31.62      2.62 o 
  -3   4   5       78.03       93.64      3.84 o 
  -2   4   5      804.34      811.84     14.72 o 
  -1   4   5       60.05       65.81      6.63 o 
   0   4   5     2725.95     2543.89     42.15 o 
   1   4   5      167.95      175.51      4.74 o 
   2   4   5     1309.12     1226.53     16.49 o 
   3   4   5      859.64      904.73     17.30 o 
   4   4   5      101.99       94.58      5.05 o 
   5   4   5       36.03       45.70      7.18 o 
   6   4   5      144.67      128.85      8.78 o 
   7   4   5      326.80      334.84     14.17 o 
   8   4   5       44.60       59.72      8.33 o 
   9   4   5        7.78        9.97      5.48 o 
  10   4   5       64.39       73.93      9.36 o 
  11   4   5       88.89       92.62     12.70 o 
  12   4   5      155.57      127.45     13.81 o 
  13   4   5       15.46       13.42      7.25 o 
 -13   5   5        0.13        0.00      5.40 o 
 -12   5   5       45.20       58.93     11.02 o 
 -11   5   5        1.24        0.00      4.41 o 
 -10   5   5       37.57       52.98      7.33 o 
  -9   5   5        8.71        3.86      5.25 o 
  -8   5   5       25.01       46.99     10.38 o 
  -7   5   5      777.62      754.30     26.37 o 
  -6   5   5      452.75      424.89     13.82 o 
  -5   5   5       11.34       24.38      3.80 o 
  -4   5   5      440.75      390.02      9.38 o 
  -3   5   5     1415.83     1433.00     24.08 o 
  -2   5   5      502.11      457.90     12.37 o 
  -1   5   5     2315.82     2453.19     37.64 o 
   0   5   5      563.79      546.01     12.01 o 
   1   5   5      451.68      541.23     14.69 o 
   2   5   5     2352.16     2205.21     31.12 o 
   3   5   5      209.41      220.71      8.69 o 
   4   5   5       76.12       54.98      8.18 o 
   5   5   5      532.14      490.05     20.84 o 
   6   5   5     1073.37      984.36     30.20 o 
   7   5   5      469.89      442.32     20.87 o 
   8   5   5      211.12      246.26     20.00 o 
   9   5   5       31.11       26.13      6.82 o 
  10   5   5      101.29      106.96     11.72 o 
  11   5   5       18.78       15.59      7.62 o 
  12   5   5       68.22       71.80     11.83 o 
  13   5   5        5.65        3.11      6.29 o 
 -12   6   5       89.01       85.61     12.52 o 
 -11   6   5       31.09       32.53      8.59 o 
 -10   6   5      154.84      157.61     13.51 o 
  -9   6   5       20.16       20.85      7.38 o 
  -8   6   5      411.60      400.22     15.65 o 
  -7   6   5       74.86       66.38      7.22 o 
  -6   6   5      460.21      443.25     18.42 o 
  -5   6   5        0.10        3.32      3.10 o 
  -4   6   5      469.72      446.03     11.71 o 
  -3   6   5      381.01      369.73     10.47 o 
  -2   6   5        8.23       23.27      3.42 o 
  -1   6   5        8.83        7.37      3.66 o 
   0   6   5      187.58      179.16      7.01 o 
   1   6   5      902.80      892.35     21.25 o 
   2   6   5       23.86       34.31      4.32 o 
   3   6   5      125.54      134.19      8.25 o 
   4   6   5       63.98       57.34      5.53 o 
   5   6   5       57.74       65.61     10.16 o 
   6   6   5       14.31       15.20      5.61 o 
   7   6   5       26.69       50.54      8.02 o 
   8   6   5      138.74      156.81     16.23 o 
   9   6   5        1.74        6.04      5.76 o 
  10   6   5       14.09       18.41      6.88 o 
  11   6   5       15.67       27.93      8.18 o 
  12   6   5       51.05       49.21     10.77 o 
 -11   7   5        1.69        5.47      7.16 o 
 -10   7   5        2.27        3.55      5.74 o 
  -9   7   5        0.89        4.19      5.70 o 
  -8   7   5       82.31       89.02      9.99 o 
  -7   7   5       47.51       62.14      7.02 o 
  -6   7   5      109.24      121.74      8.93 o 
  -5   7   5       69.65       70.97      8.75 o 
  -4   7   5        1.68        9.76      6.25 o 
  -3   7   5        1.94        2.12      2.56 o 
  -2   7   5       58.19       69.71      5.70 o 
  -1   7   5       29.77       26.97      3.80 o 
   0   7   5      112.81      119.22      6.39 o 
   1   7   5      275.35      254.51      9.12 o 
   2   7   5       16.67        8.82      4.02 o 
   3   7   5        0.49       12.50      6.97 o 
   4   7   5       33.54       36.54      4.86 o 
   5   7   5       47.32       68.47      9.15 o 
   6   7   5       94.03       95.28     11.23 o 
   7   7   5       41.63       39.30      8.34 o 
   8   7   5       77.64       64.24     10.04 o 
   9   7   5        0.16        7.65      6.32 o 
  10   7   5        0.08        6.25      7.97 o 
  11   7   5       11.36       10.40      9.31 o 
 -10   8   5        4.85        5.43      6.25 o 
  -9   8   5      107.69      113.31     14.23 o 
  -8   8   5       84.05       67.65     10.75 o 
  -7   8   5       73.09       75.50     10.75 o 
  -6   8   5       19.64       10.97      6.67 o 
  -5   8   5       55.25       83.83      9.62 o 
  -4   8   5        1.29        6.95      4.95 o 
  -3   8   5        0.03        5.58      3.60 o 
  -2   8   5       12.62       14.03      4.06 o 
  -1   8   5        0.06        6.70      3.33 o 
   0   8   5        0.70        7.89      5.89 o 
   1   8   5       77.05       56.61      9.58 o 
   2   8   5        1.31        1.44      2.79 o 
   3   8   5      134.13      138.18      9.30 o 
   4   8   5      185.42      164.95     12.87 o 
   5   8   5       84.67       76.53      9.49 o 
   6   8   5        2.18        0.00      4.61 o 
   7   8   5        1.50        8.77      5.94 o 
   8   8   5        8.84       15.20      7.95 o 
   9   8   5       35.21       42.85     15.79 o 
  -8   9   5        1.29        8.74      7.51 o 
  -7   9   5        8.63        3.21      5.19 o 
  -6   9   5       21.44       22.09      7.58 o 
  -5   9   5       12.31       31.67     11.19 o 
  -4   9   5       24.21       18.84      6.74 o 
  -3   9   5       20.18       21.51      5.75 o 
  -2   9   5        0.39        7.60      4.83 o 
  -1   9   5       35.19       40.18      5.03 o 
   0   9   5      169.84      171.43     15.52 o 
   1   9   5        2.36        0.00      3.94 o 
   2   9   5       50.03       57.65      7.03 o 
   3   9   5        0.38        7.17      5.48 o 
   4   9   5       41.17       55.33      9.66 o 
   5   9   5        2.65        1.23      4.98 o 
   6   9   5       47.12       44.54     10.04 o 
   7   9   5        3.95        1.29      5.26 o 
  -4  10   5        5.61       19.52      9.14 o 
  -3  10   5       21.74       25.07     12.95 o 
  -2  10   5        0.04        0.80      5.92 o 
  -1  10   5       50.69       41.98      8.84 o 
   0  10   5        0.96        2.60      4.23 o 
   1  10   5       21.35       25.88      7.86 o 
   2  10   5       35.09       21.49      7.80 o 
   3  10   5       17.69       28.18      8.85 o 
   4  10   5       38.72       57.19     11.98 o 
 -14   0   6       36.36       63.48     30.89 o 
 -12   0   6       84.83      106.88     10.29 o 
 -10   0   6      203.24      208.85     12.33 o 
  -8   0   6     4492.50     4702.67    102.03 o 
  -6   0   6       24.38       45.83      7.94 o 
  -4   0   6    10204.08     9659.44    139.96 o 
  -2   0   6     6001.50     5637.32    248.62 o 
   0   0   6     2680.47     2365.09     30.09 o 
   2   0   6     8567.97     7295.29    372.55 o 
   4   0   6      289.26      218.06      8.56 o 
   6   0   6     1080.44      837.44     23.53 o 
   8   0   6     2139.73     1897.05     48.12 o 
  10   0   6      340.71      336.64     18.03 o 
  12   0   6      103.08       66.33      9.01 o 
  14   0   6       19.11       24.81     16.20 o 
 -15   1   6       29.74        6.35      6.84 o 
 -14   1   6       29.60       17.56      6.69 o 
 -13   1   6       70.54       53.38      7.09 o 
 -12   1   6       14.95       11.16      4.74 o 
 -11   1   6       70.19       69.03      5.87 o 
 -10   1   6        0.01        9.47      4.43 o 
  -9   1   6       44.41       43.63      4.17 o 
  -8   1   6      556.04      552.69     15.37 o 
  -7   1   6        1.84       17.96      5.19 o 
  -6   1   6       46.07       42.41      6.57 o 
  -5   1   6      220.77      298.50     10.68 o 
  -4   1   6     4411.91     4210.52     89.06 o 
  -3   1   6      164.85      213.45      4.04 o 
  -2   1   6      332.79      343.97      5.68 o 
  -1   1   6     2915.45     2977.55     34.33 o 
   0   1   6     1548.97     1728.91     23.87 o 
   1   1   6     1973.56     1891.06     19.78 o 
   2   1   6     1229.81     1303.55     17.59 o 
   3   1   6      278.98      237.96      5.34 o 
   4   1   6       80.13       85.36      3.89 o 
   5   1   6     1977.92     1826.68     56.12 o 
   6   1   6       55.84       67.08      4.16 o 
   7   1   6     1313.24     1250.32     22.61 o 
   8   1   6      232.27      270.69      8.68 o 
   9   1   6        3.98        6.32      2.99 o 
  10   1   6       63.64       49.33      6.00 o 
  11   1   6        1.52        0.00      2.77 o 
  12   1   6        0.42        0.20      3.26 o 
  13   1   6       25.59       35.80      8.34 o 
  14   1   6       21.93       36.05     11.04 o 
 -14   2   6        1.19        5.07      4.55 o 
 -13   2   6        9.62        7.56      5.10 o 
 -12   2   6        0.23        0.00      4.20 o 
 -11   2   6        5.26        0.00      3.28 o 
 -10   2   6       17.05       25.40      5.70 o 
  -9   2   6      440.08      426.91     11.28 o 
  -8   2   6        8.56       11.72      4.46 o 
  -7   2   6       64.73       72.16      4.83 o 
  -6   2   6      130.64      125.16      4.89 o 
  -5   2   6        0.79        4.56      2.19 o 
  -4   2   6       52.44       99.09      4.10 o 
  -3   2   6        1.93        0.00      1.13 o 
  -2   2   6     1684.37     1658.31     17.45 o 
  -1   2   6     1275.07     1456.64     15.51 o 
   0   2   6      108.36      150.18      6.51 o 
   1   2   6      623.19      661.44      8.87 o 
   2   2   6     3841.13     3909.03     46.13 o 
   3   2   6      977.99     1179.60     15.43 o 
   4   2   6      136.74      120.48      4.02 o 
   5   2   6        7.58       20.42      1.98 o 
   6   2   6      111.61      128.34      6.22 o 
   7   2   6      257.29      222.91      6.83 o 
   8   2   6       53.52       67.76      4.54 o 
   9   2   6       20.71       24.24      5.13 o 
  10   2   6        0.35        5.43      4.13 o 
  11   2   6       19.96       24.72      7.79 o 
  12   2   6       35.74       46.68     10.28 o 
  13   2   6       25.73       30.51      8.61 o 
  14   2   6        0.02        7.37      6.17 o 
 -14   3   6        0.40       10.52      8.23 o 
 -13   3   6       52.28       66.88      8.94 o 
 -12   3   6      102.23       98.97      9.70 o 
 -11   3   6       16.88       27.33      8.35 o 
 -10   3   6        9.94       14.06      4.93 o 
  -9   3   6        6.47        9.20      9.12 o 
  -8   3   6        0.34        0.00      1.56 o 
  -7   3   6      707.05      706.95     13.74 o 
  -6   3   6      328.83      324.44      8.92 o 
  -5   3   6      455.34      470.53      9.55 o 
  -4   3   6       16.13       19.01      2.60 o 
  -3   3   6      211.53      249.74      6.30 o 
  -2   3   6      323.40      357.09      7.56 o 
  -1   3   6      119.74      144.82      4.04 o 
   0   3   6        2.60        0.80      1.35 o 
   1   3   6      634.64      705.22     11.85 o 
   2   3   6        0.45        0.56      1.12 o 
   3   3   6      202.96      181.12      3.80 o 
   4   3   6      104.40       85.70      4.54 o 
   5   3   6      721.65      648.30     14.96 o 
   6   3   6      924.25      937.82     19.98 o 
   7   3   6      621.04      609.05     14.60 o 
   8   3   6       24.72       33.07      3.66 o 
   9   3   6        5.34        9.15      4.56 o 
  10   3   6       36.84       37.85      6.86 o 
  11   3   6      110.60      114.42     10.73 o 
  12   3   6       24.16       31.90      9.21 o 
  13   3   6        1.91        3.31      5.99 o 
 -14   4   6        4.89        6.31      6.66 o 
 -13   4   6        4.33        0.00      4.60 o 
 -12   4   6       10.11        4.07      4.65 o 
 -11   4   6        2.95        7.70      4.69 o 
 -10   4   6       74.14       90.97     10.26 o 
  -9   4   6        0.53        7.28      4.13 o 
  -8   4   6      568.26      587.32     19.20 o 
  -7   4   6      896.63      872.05     25.89 o 
  -6   4   6      305.64      269.45      8.70 o 
  -5   4   6       42.06       42.69      3.26 o 
  -4   4   6      921.80      893.13     15.66 o 
  -3   4   6      200.78      181.97      8.42 o 
  -2   4   6      309.59      299.88      9.06 o 
  -1   4   6        1.89        9.64      5.98 o 
   0   4   6        0.85        0.39      1.64 o 
   1   4   6        5.72        1.67      1.34 o 
   2   4   6        6.07        7.61      1.63 o 
   3   4   6       21.80       32.09      3.32 o 
   4   4   6       77.92       68.92      4.56 o 
   5   4   6      147.03      133.84     10.40 o 
   6   4   6      334.23      300.10     12.30 o 
   7   4   6      137.22      143.86      6.11 o 
   8   4   6       51.59       49.18      7.29 o 
   9   4   6       54.53       62.74     10.60 o 
  10   4   6       13.15       16.58      7.02 o 
  11   4   6        0.26        1.56      4.99 o 
  12   4   6       11.38       15.77      7.51 o 
  13   4   6       16.06       26.92      8.46 o 
 -13   5   6       38.89       45.41      9.84 o 
 -12   5   6        0.39        6.03      5.91 o 
 -11   5   6        8.77       11.64      6.23 o 
 -10   5   6        0.00        5.03      4.36 o 
  -9   5   6      182.43      179.32     10.73 o 
  -8   5   6      151.03      151.71      9.57 o 
  -7   5   6       56.87       76.95     11.09 o 
  -6   5   6      139.99       99.64      7.07 o 
  -5   5   6      108.01      109.86      6.49 o 
  -4   5   6      125.50      114.51      5.11 o 
  -3   5   6       10.85       20.72      4.86 o 
  -2   5   6       18.70       44.06      6.49 o 
  -1   5   6        5.53       22.70      6.65 o 
   0   5   6      526.56      571.62     12.32 o 
   1   5   6      800.88      786.21     14.63 o 
   2   5   6     1768.80     1720.22     25.55 o 
   3   5   6      331.67      299.26     10.27 o 
   4   5   6      425.93      411.63     11.76 o 
   5   5   6      388.84      356.43     20.88 o 
   6   5   6      165.53      166.78     12.29 o 
   7   5   6       67.24       94.83      9.50 o 
   8   5   6      118.52      128.99     11.01 o 
   9   5   6      199.64      187.14     14.47 o 
  10   5   6       34.82       34.59      8.16 o 
  11   5   6        0.70        5.28      7.45 o 
  12   5   6       23.57       32.60     15.20 o 
 -12   6   6        0.22        0.00      4.79 o 
 -11   6   6        0.06        3.77      6.18 o 
 -10   6   6        0.22        0.00      5.34 o 
  -9   6   6      167.93      163.46     13.98 o 
  -8   6   6      169.85      180.29     12.56 o 
  -7   6   6      176.92      151.83      9.36 o 
  -6   6   6      133.95      143.16      9.49 o 
  -5   6   6      610.92      559.52     14.83 o 
  -4   6   6       54.97       56.13      4.74 o 
  -3   6   6     1069.69      951.93     39.07 o 
  -2   6   6       14.30       13.51      3.04 o 
  -1   6   6      396.96      402.33     11.42 o 
   0   6   6      125.01      101.41      6.26 o 
   1   6   6      198.85      191.21      7.35 o 
   2   6   6     1012.06      964.53     24.19 o 
   3   6   6     1757.61     1750.81     39.11 o 
   4   6   6        1.28       16.30      6.58 o 
   5   6   6      149.86      137.08      9.38 o 
   6   6   6        9.74       21.36      8.11 o 
   7   6   6      252.38      251.41     16.48 o 
   8   6   6        0.33        0.00      4.59 o 
   9   6   6        3.64        6.88      6.23 o 
  10   6   6       20.28       15.32      7.03 o 
  11   6   6        4.19        3.48      6.09 o 
 -11   7   6        0.47        4.22      5.83 o 
 -10   7   6      113.24      105.38     13.29 o 
  -9   7   6      100.94       97.12     12.70 o 
  -8   7   6       42.94       58.63      9.21 o 
  -7   7   6       31.49       36.74      8.03 o 
  -6   7   6        4.50       17.85      4.95 o 
  -5   7   6       81.30       83.33      7.52 o 
  -4   7   6       21.63       18.84      4.34 o 
  -3   7   6      268.26      256.03      9.62 o 
  -2   7   6       11.19       16.06      7.28 o 
  -1   7   6        9.79       24.62      4.07 o 
   0   7   6        8.60       21.28      4.53 o 
   1   7   6      115.23      135.48      7.01 o 
   2   7   6        2.24        3.44      3.48 o 
   3   7   6      303.82      279.46     12.32 o 
   4   7   6       91.07       69.25      5.89 o 
   5   7   6       41.48       49.83      8.14 o 
   6   7   6      144.54      150.38     13.13 o 
   7   7   6       11.72        8.63      6.28 o 
   8   7   6       65.25       76.38     10.74 o 
   9   7   6       20.50       23.54     11.11 o 
  10   7   6       83.69       80.60     16.17 o 
  -9   8   6        2.63        3.36      5.92 o 
  -8   8   6       25.85       18.27      7.25 o 
  -7   8   6       76.16       72.32     10.52 o 
  -6   8   6       13.59        9.90      5.75 o 
  -5   8   6       16.92       28.45      6.78 o 
  -4   8   6       15.57       14.09      5.12 o 
  -3   8   6       21.78       27.54      5.73 o 
  -2   8   6        3.42       10.78      5.18 o 
  -1   8   6      118.62       96.07      7.27 o 
   0   8   6        0.12        5.11      2.75 o 
   1   8   6        3.57        2.98      3.38 o 
   2   8   6       94.19      116.41     10.31 o 
   3   8   6        0.18        0.00      3.79 o 
   4   8   6      220.03      234.43     16.52 o 
   5   8   6       13.02       13.83      6.36 o 
   6   8   6        0.18        4.63      5.70 o 
   7   8   6        3.59        6.87      6.03 o 
   8   8   6        1.39        1.42      5.50 o 
   9   8   6        5.54        3.99      5.87 o 
  -7   9   6        0.30        3.42      5.88 o 
  -6   9   6        6.63        4.08      4.94 o 
  -5   9   6        4.14        2.08      4.94 o 
  -4   9   6        4.56        2.07      4.59 o 
  -3   9   6        1.41        0.00      3.46 o 
  -2   9   6       19.03       20.60      4.83 o 
  -1   9   6        3.28        6.36      3.59 o 
   0   9   6       19.80       18.67      5.94 o 
   1   9   6       30.52       38.16      6.73 o 
   2   9   6       34.75       43.58      8.91 o 
   3   9   6        3.96        5.96      5.62 o 
   4   9   6        0.10        3.18      5.18 o 
   5   9   6        6.14        8.41      6.53 o 
   6   9   6        4.66        4.91      6.54 o 
   7   9   6        7.53        5.78      7.37 o 
  -4  10   6        2.22       20.72     20.64 o 
  -3  10   6       60.93       59.90     11.90 o 
  -2  10   6        1.50       18.64      8.45 o 
  -1  10   6       70.38       79.05     10.26 o 
   0  10   6        2.28        2.31      4.44 o 
   1  10   6       51.93       65.64     10.60 o 
   2  10   6       42.86       36.51      9.36 o 
   3  10   6       97.85      105.64     14.25 o 
 -15   0   7       29.93       18.48     11.82 o 
 -13   0   7       25.29       25.10      6.75 o 
 -11   0   7        7.34        0.00      3.20 o 
  -9   0   7      737.64      703.29     23.03 o 
  -7   0   7     1413.39     1577.17     37.01 o 
  -5   0   7     3627.00     3706.13     66.20 o 
  -3   0   7      120.86      110.01      3.87 o 
  -1   0   7      294.40      270.13     14.26 o 
   1   0   7        8.58        5.98      3.56 o 
   3   0   7     1632.24     1470.47     53.11 o 
   5   0   7     8193.24     7977.73    144.95 o 
   7   0   7     1152.53     1154.27     31.88 o 
   9   0   7      499.42      501.57     20.29 o 
  11   0   7        7.58        4.53      4.96 o 
  13   0   7        0.01        2.33      7.77 o 
 -14   1   7        0.00        0.00      4.10 o 
 -13   1   7        4.99       22.46      8.07 o 
 -12   1   7       14.99       14.95      4.14 o 
 -11   1   7      109.65       99.50      6.61 o 
 -10   1   7      207.10      153.68     10.61 o 
  -9   1   7      585.48      619.08     18.19 o 
  -8   1   7      753.14      730.26     18.56 o 
  -7   1   7     1984.67     1950.92     35.94 o 
  -6   1   7     2433.85     2252.75     41.51 o 
  -5   1   7     3628.25     3585.87     55.87 o 
  -4   1   7     3357.74     3108.96     46.47 o 
  -3   1   7     2944.89     2614.91     26.65 o 
  -2   1   7      131.78      140.77      4.12 o 
  -1   1   7      483.40      583.52     17.02 o 
   0   1   7       93.03       96.02      2.40 o 
   1   1   7       17.02       33.84      1.80 o 
   2   1   7       64.39       67.98      3.51 o 
   3   1   7     1295.10     1209.06     17.32 o 
   4   1   7       56.54       85.11      3.97 o 
   5   1   7      496.52      449.98     10.15 o 
   6   1   7       30.58       53.47      3.89 o 
   7   1   7      106.14      100.55      5.44 o 
   8   1   7      347.40      333.65     10.22 o 
   9   1   7       97.77      120.89      6.49 o 
  10   1   7      144.21      141.11      7.68 o 
  11   1   7       26.00       17.09      3.99 o 
  12   1   7        3.47        6.84      6.43 o 
  13   1   7        0.21        2.65      5.03 o 
  14   1   7       33.12       41.04     11.75 o 
 -14   2   7        0.82       10.01      6.51 o 
 -13   2   7        0.80        5.53      4.32 o 
 -12   2   7       62.11       71.17     11.12 o 
 -11   2   7       18.52       12.28      4.90 o 
 -10   2   7       40.19       51.35      5.52 o 
  -9   2   7        0.67        5.77      6.37 o 
  -8   2   7      118.79      155.60      7.77 o 
  -7   2   7      184.95      207.78      7.20 o 
  -6   2   7      848.17      866.70     15.79 o 
  -5   2   7      436.47      462.98     10.93 o 
  -4   2   7     1036.92     1035.78     15.08 o 
  -3   2   7      946.84      873.78     11.40 o 
  -2   2   7      172.48      210.21      5.45 o 
  -1   2   7       50.00       71.92      3.45 o 
   0   2   7       73.43       64.57      3.62 o 
   1   2   7     1605.33     1589.98     19.66 o 
   2   2   7       38.42       62.19      3.48 o 
   3   2   7      125.57      134.98      4.23 o 
   4   2   7     4359.41     4226.33     53.10 o 
   5   2   7      241.50      320.03      7.48 o 
   6   2   7     1502.06     1439.03     23.55 o 
   7   2   7      108.52       90.02      4.47 o 
   8   2   7      998.30     1021.38     20.22 o 
   9   2   7        0.03        0.03      2.00 o 
  10   2   7        0.02        1.85      2.77 o 
  11   2   7        0.11        0.00      4.98 o 
  12   2   7       20.74       26.23     11.08 o 
  13   2   7        1.50        5.00      5.23 o 
  14   2   7        0.15        9.68     11.27 o 
 -14   3   7        1.72       12.74      8.19 o 
 -13   3   7        3.76        4.23      4.74 o 
 -12   3   7       10.31       12.56      6.50 o 
 -11   3   7       63.23       68.72      7.96 o 
 -10   3   7      110.94       94.84      7.63 o 
  -9   3   7       95.00       99.39      7.89 o 
  -8   3   7       11.36       13.08      3.04 o 
  -7   3   7      533.31      470.84     17.14 o 
  -6   3   7      215.68      194.62      6.87 o 
  -5   3   7      926.32      894.92     15.77 o 
  -4   3   7        0.12        4.47      1.85 o 
  -3   3   7       22.08       19.60      2.24 o 
  -2   3   7     1999.40     2068.68     26.10 o 
  -1   3   7        8.25        9.49      2.55 o 
   0   3   7     3103.67     2954.04     36.26 o 
   1   3   7      110.38      157.39      5.04 o 
   2   3   7       41.78       31.78      2.19 o 
   3   3   7        1.58        1.75      1.55 o 
   4   3   7       30.72       28.25      1.90 o 
   5   3   7       33.58       36.87      4.23 o 
   6   3   7      792.06      782.15     56.00 o 
   7   3   7        0.00        1.80      3.35 o 
   8   3   7      105.74      104.44      8.27 o 
   9   3   7       57.99       49.25      7.34 o 
  10   3   7       15.29       21.75      7.31 o 
  11   3   7        8.69       10.42      6.22 o 
  12   3   7       41.29       50.31     12.28 o 
  13   3   7        3.96        0.00      5.39 o 
 -13   4   7        4.69        3.86      5.43 o 
 -12   4   7        1.14        8.20      4.84 o 
 -11   4   7        1.81        4.19      4.90 o 
 -10   4   7      128.09      130.52      9.33 o 
  -9   4   7       29.72       28.52      5.20 o 
  -8   4   7       41.25       66.93      8.47 o 
  -7   4   7       21.66       25.63      7.07 o 
  -6   4   7        4.85        6.88      2.83 o 
  -5   4   7       87.54       88.01      5.38 o 
  -4   4   7        4.33       14.17      5.21 o 
  -3   4   7       87.13       70.65      4.45 o 
  -2   4   7      482.02      432.18     11.13 o 
  -1   4   7        0.79        1.88      2.36 o 
   0   4   7      199.82      192.95      5.89 o 
   1   4   7      118.19      100.73      4.50 o 
   2   4   7      263.60      229.22      6.77 o 
   3   4   7      154.28      155.54      9.83 o 
   4   4   7       11.32       15.95      6.00 o 
   5   4   7     1364.82     1304.59     27.93 o 
   6   4   7      141.91      137.04      6.90 o 
   7   4   7      448.81      373.22     15.49 o 
   8   4   7        0.12        2.57      3.94 o 
   9   4   7      164.49      177.73     12.65 o 
  10   4   7       14.05       18.14      6.29 o 
  11   4   7        2.50       13.39      6.70 o 
  12   4   7       16.23       19.62     10.27 o 
  13   4   7       10.39        7.70      6.99 o 
 -13   5   7        0.95        5.57     12.41 o 
 -12   5   7       69.57       86.62     14.91 o 
 -11   5   7       65.10       74.16      8.36 o 
 -10   5   7       40.54       63.70      7.99 o 
  -9   5   7       53.65       52.30      7.57 o 
  -8   5   7      744.19      773.55     23.90 o 
  -7   5   7      309.91      285.47     12.18 o 
  -6   5   7      674.09      642.41     15.16 o 
  -5   5   7      436.34      431.71     11.54 o 
  -4   5   7      676.09      635.26     14.20 o 
  -3   5   7      202.03      215.09      8.06 o 
  -2   5   7     1131.49     1114.50     20.58 o 
  -1   5   7      337.08      340.04     11.11 o 
   0   5   7      179.20      170.47      7.25 o 
   1   5   7      445.21      458.25     10.73 o 
   2   5   7       52.19       41.67      2.81 o 
   3   5   7       16.26       22.43      4.34 o 
   4   5   7      304.97      308.45     11.47 o 
   5   5   7      154.75      205.37     11.69 o 
   6   5   7       17.76       25.90      5.93 o 
   7   5   7       11.75       13.81      5.33 o 
   8   5   7       20.09       38.95      8.61 o 
   9   5   7       46.00       53.02      8.65 o 
  10   5   7        0.01        0.00      4.55 o 
  11   5   7       27.61       26.69      8.38 o 
  12   5   7        6.30       12.56      7.53 o 
 -12   6   7        2.69        0.00      6.41 o 
 -11   6   7       14.70       38.95     11.55 o 
 -10   6   7        2.12        0.00      5.63 o 
  -9   6   7       13.69       23.73      9.87 o 
  -8   6   7       10.40       16.25      4.82 o 
  -7   6   7        0.97        0.00      4.09 o 
  -6   6   7        6.34       13.77      4.37 o 
  -5   6   7       73.34       92.52      6.27 o 
  -4   6   7        1.96        0.00      2.14 o 
  -3   6   7      225.46      185.39     11.45 o 
  -2   6   7      172.61      171.21      7.11 o 
  -1   6   7       57.79       63.34      4.78 o 
   0   6   7      130.09      163.03      7.12 o 
   1   6   7     1312.20     1189.43     23.79 o 
   2   6   7       45.71       53.89      5.98 o 
   3   6   7     1130.50     1055.98     28.22 o 
   4   6   7      402.64      366.57     13.84 o 
   5   6   7       50.89       55.00      5.67 o 
   6   6   7      414.03      385.03     19.10 o 
   7   6   7       25.37       20.49      7.81 o 
   8   6   7      171.11      154.97     13.21 o 
   9   6   7       32.00       46.51      8.85 o 
  10   6   7       20.99       18.77      7.30 o 
  11   6   7        4.83        7.07      9.72 o 
 -11   7   7       11.07        2.79      6.92 o 
 -10   7   7        0.08        7.03      7.41 o 
  -9   7   7       27.02       23.21      8.21 o 
  -8   7   7        0.15        0.35      3.01 o 
  -7   7   7       82.71       90.77      8.93 o 
  -6   7   7       96.30       87.30      8.27 o 
  -5   7   7       11.16       39.32      8.98 o 
  -4   7   7        3.94        7.85      3.12 o 
  -3   7   7       22.73       13.63      3.71 o 
  -2   7   7        1.53        5.60      3.14 o 
  -1   7   7       15.99       17.34      3.53 o 
   0   7   7        2.51       14.50      6.12 o 
   1   7   7        0.11        2.58      4.00 o 
   2   7   7      483.31      504.79     16.89 o 
   3   7   7       26.14       20.77      4.86 o 
   4   7   7       14.72       23.44      4.71 o 
   5   7   7        4.12        0.78      4.20 o 
   6   7   7       25.40       22.74     10.22 o 
   7   7   7       23.80       17.68      6.76 o 
   8   7   7       16.12       21.04      8.23 o 
   9   7   7       12.74       17.10      9.57 o 
  10   7   7        0.41        0.00      6.19 o 
  -9   8   7       38.74       13.66      8.53 o 
  -8   8   7       11.10        0.00      4.49 o 
  -7   8   7        9.08       13.03      6.57 o 
  -6   8   7        0.38        0.00      3.82 o 
  -5   8   7        0.90        3.65      4.52 o 
  -4   8   7       64.31       70.63      9.14 o 
  -3   8   7        2.16        0.00      2.89 o 
  -2   8   7        0.22       12.40      6.19 o 
  -1   8   7       72.85       83.57      7.09 o 
   0   8   7        0.23        6.49      3.74 o 
   1   8   7        0.48        1.28      3.07 o 
   2   8   7      262.00      238.61     12.19 o 
   3   8   7        0.66        3.13      3.49 o 
   4   8   7        0.76        1.65      4.80 o 
   5   8   7       79.58       79.93     11.60 o 
   6   8   7        5.95       10.24      6.14 o 
   7   8   7       70.24       79.53     11.62 o 
   8   8   7        0.01        0.00      5.30 o 
  -7   9   7        0.36        2.38      7.78 o 
  -6   9   7       41.95       34.17      9.61 o 
  -5   9   7        3.10        8.33      5.59 o 
  -4   9   7       48.76       61.07      8.99 o 
  -3   9   7       29.64       24.83      6.35 o 
  -2   9   7       46.12       45.45      6.28 o 
  -1   9   7       28.75       23.69      7.21 o 
   0   9   7       69.10       55.49      7.52 o 
   1   9   7        4.37        5.37      5.09 o 
   2   9   7       16.26       14.04      6.72 o 
   3   9   7        0.40        0.35      4.57 o 
   4   9   7        0.43        0.00      5.04 o 
   5   9   7        5.30       26.98     13.01 o 
   6   9   7        0.00        5.53      6.32 o 
  -3  10   7        2.06        0.00      6.33 o 
  -2  10   7       14.30       16.65     14.43 o 
  -1  10   7        1.67       11.51      8.44 o 
   0  10   7        8.26        7.14      5.83 o 
   1  10   7        0.85        6.71      6.00 o 
   2  10   7       35.70       28.34      8.72 o 
 -14   0   8       39.32       70.12     14.79 o 
 -12   0   8       85.12       98.22     10.50 o 
 -10   0   8      344.83      327.34     16.29 o 
  -8   0   8       37.41       23.42      6.95 o 
  -6   0   8    22256.24    21183.97    391.92 o 
  -4   0   8      145.37      110.90      5.18 o 
  -2   0   8     3482.44     3350.92     46.20 o 
   0   0   8     2161.15     2346.99     62.19 o 
   2   0   8        4.57        4.59      3.04 o 
   4   0   8     1640.39     1612.22     37.14 o 
   6   0   8     1836.24     1977.38     49.57 o 
   8   0   8      433.07      462.71     19.53 o 
  10   0   8        0.63        0.00      3.99 o 
  12   0   8      231.46      188.07     15.13 o 
  14   0   8       61.54       92.16     25.32 o 
 -14   1   8        7.11        7.33      6.42 o 
 -13   1   8        0.13        5.67      4.39 o 
 -12   1   8        0.14        9.54      4.82 o 
 -11   1   8        2.23        1.98      2.72 o 
 -10   1   8        5.57       13.51      4.54 o 
  -9   1   8       92.98      101.50      6.72 o 
  -8   1   8       61.94       65.17      5.28 o 
  -7   1   8      129.44      132.33      5.93 o 
  -6   1   8        1.30       11.74      4.13 o 
  -5   1   8      811.58      776.09     13.84 o 
  -4   1   8      126.89      118.76      4.37 o 
  -3   1   8      574.60      529.29      6.89 o 
  -2   1   8      586.31      579.79     10.52 o 
  -1   1   8      891.54      899.41     17.56 o 
   0   1   8      290.95      266.41      4.70 o 
   1   1   8      183.85      190.15      4.67 o 
   2   1   8      842.48      970.97     14.28 o 
   3   1   8     1555.23     1399.12     20.41 o 
   4   1   8      716.54      705.62     13.60 o 
   5   1   8     3124.19     2935.19     44.43 o 
   6   1   8     1343.78     1319.60     24.48 o 
   7   1   8      926.18      879.52     19.15 o 
   8   1   8       12.47       21.54      4.34 o 
   9   1   8       35.67       34.88      4.61 o 
  10   1   8      259.31      250.12     10.51 o 
  11   1   8        3.59        0.00      3.16 o 
  12   1   8       22.23       34.17      8.02 o 
  13   1   8        0.41        1.58      4.87 o 
  14   1   8       15.23       19.62     12.53 o 
 -14   2   8        6.01        5.13      4.92 o 
 -13   2   8        4.75        4.15      4.52 o 
 -12   2   8       24.95       15.19      5.41 o 
 -11   2   8        0.49        3.05      3.81 o 
 -10   2   8       13.65       26.51      5.98 o 
  -9   2   8       18.60       24.42      3.61 o 
  -8   2   8       31.21       42.01      5.96 o 
  -7   2   8      447.90      444.93     12.54 o 
  -6   2   8        0.05        0.00      2.02 o 
  -5   2   8     3136.74     3115.81     42.02 o 
  -4   2   8      134.11      139.07      4.24 o 
  -3   2   8      137.80      141.41      5.11 o 
  -2   2   8      281.46      255.99      7.31 o 
  -1   2   8      217.57      246.29      6.73 o 
   0   2   8     1039.54     1018.46     13.13 o 
   1   2   8      471.63      538.62      8.86 o 
   2   2   8      352.12      395.26      7.53 o 
   3   2   8      290.37      316.06      7.93 o 
   4   2   8     3125.81     3193.84     44.97 o 
   5   2   8      265.57      293.49      7.61 o 
   6   2   8       20.90       24.49      2.95 o 
   7   2   8      140.05      144.17      6.02 o 
   8   2   8       13.73       26.82      4.15 o 
   9   2   8        1.56        5.97      3.54 o 
  10   2   8       30.43       31.82      7.00 o 
  11   2   8       17.64       26.34      6.63 o 
  12   2   8        6.37        4.90      5.18 o 
  13   2   8       85.52       70.54     10.98 o 
 -14   3   8        9.75       21.27     12.79 o 
 -13   3   8        1.76        1.91      3.98 o 
 -12   3   8        2.06        0.00      4.61 o 
 -11   3   8       36.50       43.49      6.63 o 
 -10   3   8      113.05      110.25      8.51 o 
  -9   3   8        7.18       23.71      8.04 o 
  -8   3   8       84.17       79.52      8.27 o 
  -7   3   8       69.28       65.94      5.43 o 
  -6   3   8        3.39       11.42      2.98 o 
  -5   3   8       82.51       70.66      5.59 o 
  -4   3   8      331.40      289.10      6.76 o 
  -3   3   8      652.45      629.84     11.51 o 
  -2   3   8        5.65       10.48      3.32 o 
  -1   3   8       68.78       83.86      3.00 o 
   0   3   8      229.99      209.69      5.81 o 
   1   3   8      126.02      137.50      4.41 o 
   2   3   8      213.96      219.00      7.51 o 
   3   3   8      378.13      370.51      7.72 o 
   4   3   8     1054.86      898.32     19.39 o 
   5   3   8       15.47       18.85      3.66 o 
   6   3   8     1708.52     1673.65     34.51 o 
   7   3   8       44.76       68.67      5.96 o 
   8   3   8       55.25       59.83      6.83 o 
   9   3   8        0.43        2.63      3.04 o 
  10   3   8       22.71       23.94      6.72 o 
  11   3   8        1.66        0.00      4.68 o 
  12   3   8        7.42       26.06     12.06 o 
  13   3   8        3.53        1.95      5.50 o 
 -13   4   8       29.88       66.22     21.53 o 
 -12   4   8        8.46        8.01      4.76 o 
 -11   4   8        3.79        7.89      4.50 o 
 -10   4   8      100.09       99.78      8.63 o 
  -9   4   8      119.24      139.00      9.03 o 
  -8   4   8        3.34        4.26      4.01 o 
  -7   4   8      400.56      388.64     11.75 o 
  -6   4   8      779.16      781.76     17.20 o 
  -5   4   8       78.72       84.20      4.86 o 
  -4   4   8      224.22      218.91      8.14 o 
  -3   4   8      148.58      140.11      5.00 o 
  -2   4   8       43.46       43.60      4.64 o 
  -1   4   8      340.63      327.99      7.64 o 
   0   4   8       89.95      112.52      4.30 o 
   1   4   8      929.82      874.65     14.94 o 
   2   4   8      187.18      198.08      7.26 o 
   3   4   8      522.64      533.62      9.88 o 
   4   4   8       93.23       88.87      6.02 o 
   5   4   8        3.50        0.00      2.50 o 
   6   4   8      201.12      200.81      9.22 o 
   7   4   8        5.70       16.31      4.80 o 
   8   4   8      101.05      105.66      9.63 o 
   9   4   8       79.35       69.78      9.01 o 
  10   4   8       24.60       32.58      8.06 o 
  11   4   8      142.47      156.00     15.01 o 
  12   4   8       28.80       31.97      9.79 o 
 -12   5   8        3.02        7.88      7.00 o 
 -11   5   8       16.05        7.81      4.93 o 
 -10   5   8      148.25      162.45     11.23 o 
  -9   5   8       11.63       28.30      5.89 o 
  -8   5   8       28.52       35.99      5.76 o 
  -7   5   8       14.08       18.06      7.14 o 
  -6   5   8      191.15      166.30      7.66 o 
  -5   5   8      923.59      918.22     19.81 o 
  -4   5   8      189.25      186.30      8.19 o 
  -3   5   8       28.61       50.09      4.57 o 
  -2   5   8       82.37       81.33      4.59 o 
  -1   5   8      150.32      158.81      6.30 o 
   0   5   8       93.87       97.79      5.07 o 
   1   5   8      211.96      229.85      7.64 o 
   2   5   8       13.31       20.71      4.98 o 
   3   5   8      506.47      464.00     14.56 o 
   4   5   8      285.98      239.25     10.18 o 
   5   5   8      925.84      885.52     23.24 o 
   6   5   8        5.71       13.30      8.22 o 
   7   5   8      300.36      289.06     16.50 o 
   8   5   8        1.27        0.00      4.47 o 
   9   5   8       23.44       19.77      9.07 o 
  10   5   8        0.29       26.15     17.69 o 
  11   5   8       25.91       20.90      7.64 o 
  12   5   8        2.10       16.25      8.04 o 
 -12   6   8        3.10        5.95      8.11 o 
 -11   6   8      106.51      100.07     16.52 o 
 -10   6   8        0.76        9.52      5.35 o 
  -9   6   8       43.08       46.65      6.81 o 
  -8   6   8       41.37       47.40      7.15 o 
  -7   6   8      127.61      127.60      9.03 o 
  -6   6   8       35.47       39.27      6.10 o 
  -5   6   8      262.41      265.15      9.87 o 
  -4   6   8       27.61       37.31      5.90 o 
  -3   6   8      109.87      112.89      6.12 o 
  -2   6   8        6.69       11.77      4.92 o 
  -1   6   8      256.20      272.15     10.77 o 
   0   6   8       15.96       33.66      4.20 o 
   1   6   8      701.55      642.49     15.91 o 
   2   6   8     1096.00     1034.95     27.66 o 
   3   6   8        3.63        5.94      4.37 o 
   4   6   8        5.35        0.25      3.12 o 
   5   6   8       58.48       50.31      6.02 o 
   6   6   8       20.93       32.13      7.74 o 
   7   6   8       91.81       95.26     11.40 o 
   8   6   8        0.58        1.75      4.66 o 
   9   6   8       38.76       49.43      8.98 o 
  10   6   8        6.17        1.83      5.57 o 
  11   6   8       26.07       26.03      8.81 o 
 -10   7   8       13.47       54.84     12.92 o 
  -9   7   8       16.34       42.73     14.63 o 
  -8   7   8       29.20       26.77      6.48 o 
  -7   7   8       27.50       26.40      5.52 o 
  -6   7   8       90.74       91.14      9.42 o 
  -5   7   8        0.39        0.00      3.51 o 
  -4   7   8      207.63      185.64      8.95 o 
  -3   7   8       21.99       30.04      4.56 o 
  -2   7   8      107.25       99.86      6.88 o 
  -1   7   8       11.20       23.04      4.03 o 
   0   7   8        1.30        8.70      4.49 o 
   1   7   8       34.66       40.13      5.68 o 
   2   7   8      143.00      143.40      9.00 o 
   3   7   8        7.52       11.92      4.00 o 
   4   7   8       19.04       30.60      5.69 o 
   5   7   8      246.93      234.15     15.38 o 
   6   7   8      109.15      127.59     12.73 o 
   7   7   8       27.80       53.38      9.41 o 
   8   7   8       53.43       59.34     12.40 o 
   9   7   8        1.11       16.53     11.57 o 
  10   7   8        1.47        3.04      6.07 o 
  -9   8   8       74.39       96.06     16.08 o 
  -8   8   8       18.40       31.55     20.68 o 
  -7   8   8        0.16        4.57      6.45 o 
  -6   8   8       12.90        5.31      4.36 o 
  -5   8   8        9.84        7.69      4.69 o 
  -4   8   8       25.72       32.37      5.58 o 
  -3   8   8        5.49        1.98      2.96 o 
  -2   8   8        0.57        5.27      3.19 o 
  -1   8   8       10.35       10.69      3.75 o 
   0   8   8        2.11        0.78      3.34 o 
   1   8   8       19.38       16.95      4.84 o 
   2   8   8       50.38       55.89      6.81 o 
   3   8   8       42.03       49.03      6.55 o 
   4   8   8        3.81        4.35      5.26 o 
   5   8   8       56.05       76.98     10.10 o 
   6   8   8        0.19        0.00      5.55 o 
   7   8   8        0.02        3.03      5.59 o 
   8   8   8        4.90        0.00      5.87 o 
  -6   9   8        5.60        5.59      6.97 o 
  -5   9   8        0.86        2.34      5.61 o 
  -4   9   8        6.51       10.23      6.05 o 
  -3   9   8        4.83        2.68      3.62 o 
  -2   9   8       18.37       25.62      5.52 o 
  -1   9   8       13.89       14.00      5.55 o 
   0   9   8        2.90        6.00      4.47 o 
   1   9   8       12.39       17.20      5.39 o 
   2   9   8        2.03        0.00      4.08 o 
   3   9   8        9.71        7.69      6.16 o 
   4   9   8        8.06       10.54      6.78 o 
   5   9   8        1.77        6.79      6.94 o 
   6   9   8        3.14        4.55      6.28 o 
  -2  10   8        8.65        6.08      8.21 o 
  -1  10   8        0.96        9.93      7.75 o 
   0  10   8        0.16        3.91      6.06 o 
   1  10   8       12.43        5.02      6.98 o 
 -13   0   9        5.30       13.50     10.34 o 
 -11   0   9        3.59        6.90      5.35 o 
  -9   0   9       75.54       68.22      8.32 o 
  -7   0   9     1068.21     1202.77     32.49 o 
  -5   0   9     1620.62     1496.01     33.48 o 
  -3   0   9     3112.24     2645.63    108.03 o 
  -1   0   9     3624.36     3728.61     52.25 o 
   1   0   9     2178.43     2135.08     57.24 o 
   3   0   9     4339.62     4330.14    150.81 o 
   5   0   9     4972.27     4781.82    100.54 o 
   7   0   9      167.74      145.84      9.12 o 
   9   0   9       10.29       15.75     13.62 o 
  11   0   9       28.16       23.57      7.12 o 
  13   0   9        7.14       57.22     20.25 o 
 -14   1   9        9.28        9.80      6.52 o 
 -13   1   9       23.19       15.64      5.24 o 
 -12   1   9        1.19        1.47      4.33 o 
 -11   1   9       65.39       55.62      6.35 o 
 -10   1   9       47.08       57.02      5.13 o 
  -9   1   9        6.80       18.96      5.66 o 
  -8   1   9      297.02      253.98      8.74 o 
  -7   1   9      500.63      493.06     12.32 o 
  -6   1   9      562.87      611.53     14.53 o 
  -5   1   9        0.40        4.99      2.83 o 
  -4   1   9       30.64       28.47      6.13 o 
  -3   1   9       30.24       41.92      4.19 o 
  -2   1   9      951.28      863.70     15.73 o 
  -1   1   9      551.01      623.73     11.82 o 
   0   1   9      339.75      433.85      7.42 o 
   1   1   9       16.82       17.76      3.28 o 
   2   1   9     1846.12     1670.12     23.82 o 
   3   1   9       35.79       29.88      6.33 o 
   4   1   9      227.60      269.56      8.11 o 
   5   1   9      202.58      218.50      8.24 o 
   6   1   9     1185.88     1203.46     23.85 o 
   7   1   9     1168.56     1177.43     52.59 o 
   8   1   9       10.30       22.91      4.42 o 
   9   1   9        9.06       19.26      4.68 o 
  10   1   9       50.78       56.99      5.54 o 
  11   1   9       63.12       76.11      7.86 o 
  12   1   9        7.02       10.00      5.80 o 
  13   1   9       50.80       44.86     11.10 o 
 -14   2   9       31.21       45.21      9.63 o 
 -13   2   9        1.89        2.57      4.33 o 
 -12   2   9        0.66        6.53      4.61 o 
 -11   2   9       21.99       16.25      5.00 o 
 -10   2   9        1.11        0.00      2.93 o 
  -9   2   9        0.62       16.05      4.62 o 
  -8   2   9      435.20      454.07     13.93 o 
  -7   2   9       99.56      117.72      8.72 o 
  -6   2   9     1496.98     1471.56     24.88 o 
  -5   2   9      111.81      124.70      4.40 o 
  -4   2   9     1140.47     1011.56     13.62 o 
  -3   2   9      153.65      156.56      7.35 o 
  -2   2   9      375.06      312.09      8.28 o 
  -1   2   9      222.40      254.74      7.63 o 
   0   2   9     5366.97     5428.93     59.08 o 
   1   2   9       78.87       82.87      4.79 o 
   2   2   9        0.13        0.00      1.62 o 
   3   2   9        0.97       13.87      8.27 o 
   4   2   9     4079.10     3909.31     55.31 o 
   5   2   9        3.63       12.18      5.14 o 
   6   2   9       55.96       64.00      6.94 o 
   7   2   9       38.98       58.38      5.89 o 
   8   2   9       90.29       99.76      5.43 o 
   9   2   9        3.94        2.50      3.33 o 
  10   2   9        1.56       10.23      5.73 o 
  11   2   9        1.82        4.24      4.84 o 
  12   2   9        1.83        1.82      5.01 o 
  13   2   9       18.31       23.43      9.47 o 
 -13   3   9        2.67        5.17      4.41 o 
 -12   3   9        4.57        8.96      5.07 o 
 -11   3   9        0.12        0.73      3.19 o 
 -10   3   9       13.85       28.04      5.79 o 
  -9   3   9        2.09        2.47      2.58 o 
  -8   3   9        1.04       10.70      5.32 o 
  -7   3   9       43.66       54.35      4.57 o 
  -6   3   9       38.81       35.20      5.44 o 
  -5   3   9        8.69       17.14      6.83 o 
  -4   3   9       39.36       33.63      2.42 o 
  -3   3   9      209.15      189.94      6.95 o 
  -2   3   9        0.02        1.16      1.32 o 
  -1   3   9       51.15       39.74      2.09 o 
   0   3   9      101.69       86.31      4.19 o 
   1   3   9      372.99      346.61      7.39 o 
   2   3   9      518.43      575.47     10.85 o 
   3   3   9      124.43      117.97      4.82 o 
   4   3   9       38.94       32.93      3.55 o 
   5   3   9        1.35        4.28      2.83 o 
   6   3   9      640.84      607.21     17.55 o 
   7   3   9      123.94      122.68      8.84 o 
   8   3   9        0.61        0.00      3.86 o 
   9   3   9        6.29        5.09      3.56 o 
  10   3   9        6.82        1.64      4.57 o 
  11   3   9        3.88        5.21      5.50 o 
  12   3   9       28.07       46.23     12.32 o 
  13   3   9        0.23        0.00      6.39 o 
 -13   4   9       10.84        5.43      5.45 o 
 -12   4   9       82.62       93.04      9.19 o 
 -11   4   9        0.46        5.26      4.05 o 
 -10   4   9      138.70      149.05     13.99 o 
  -9   4   9       18.83       15.26      4.43 o 
  -8   4   9      931.19      769.63     22.19 o 
  -7   4   9     1013.90      974.24     20.68 o 
  -6   4   9       31.40       37.17      4.15 o 
  -5   4   9      630.02      585.63     14.88 o 
  -4   4   9       24.51       32.52      4.23 o 
  -3   4   9      366.67      337.04     11.16 o 
  -2   4   9      136.21      122.22      4.36 o 
  -1   4   9      106.24      102.67      5.00 o 
   0   4   9        3.45        6.15      2.01 o 
   1   4   9      114.37      128.10      5.13 o 
   2   4   9        0.01        1.54      2.48 o 
   3   4   9       60.54       54.08      6.08 o 
   4   4   9       19.29       11.15      3.49 o 
   5   4   9      172.79      153.49     11.65 o 
   6   4   9      155.35      136.95     10.30 o 
   7   4   9        0.02        4.85      6.01 o 
   8   4   9       89.07       81.31      9.35 o 
   9   4   9       13.99       18.69      6.90 o 
  10   4   9       35.36       47.08      9.51 o 
  11   4   9       14.76       15.22      7.30 o 
  12   4   9      103.93      116.48     14.40 o 
 -12   5   9       50.72       65.38     12.28 o 
 -11   5   9        0.42        0.03      4.22 o 
 -10   5   9        6.78       13.81      5.07 o 
  -9   5   9       78.46       67.62      7.12 o 
  -8   5   9       38.81       42.15      7.33 o 
  -7   5   9       48.00       43.44      5.88 o 
  -6   5   9       61.66       83.96      5.90 o 
  -5   5   9        5.39       12.02      5.51 o 
  -4   5   9      332.91      295.95     10.35 o 
  -3   5   9      220.59      185.45      7.01 o 
  -2   5   9       44.34       45.14      4.08 o 
  -1   5   9       75.03       69.59      4.18 o 
   0   5   9      198.54      178.31      6.62 o 
   1   5   9       25.42       31.94      3.51 o 
   2   5   9       54.20       52.16      3.65 o 
   3   5   9       77.43       78.37      7.08 o 
   4   5   9       25.20       27.86      5.04 o 
   5   5   9      642.55      626.01     18.88 o 
   6   5   9      294.51      257.69     11.27 o 
   7   5   9      495.33      483.22     22.70 o 
   8   5   9      117.50      125.73     11.51 o 
   9   5   9        5.35        7.18      5.55 o 
  10   5   9       18.99       38.81     10.87 o 
  11   5   9       60.19       70.32     11.53 o 
 -11   6   9       36.88       54.12     11.81 o 
 -10   6   9        6.01       13.73      6.58 o 
  -9   6   9        5.78        7.28      5.83 o 
  -8   6   9      202.89      196.45     11.85 o 
  -7   6   9        2.45        4.01      3.89 o 
  -6   6   9      376.56      342.36     14.35 o 
  -5   6   9       47.65       55.73      5.13 o 
  -4   6   9      444.20      396.68     14.02 o 
  -3   6   9      147.29      154.67      7.45 o 
  -2   6   9       45.49       56.51      4.97 o 
  -1   6   9        9.41        7.82      3.62 o 
   0   6   9      245.59      259.24      9.09 o 
   1   6   9      283.22      306.78     13.36 o 
   2   6   9      133.55      167.16      9.57 o 
   3   6   9       67.59       69.51      7.11 o 
   4   6   9        6.82       20.08      6.50 o 
   5   6   9       66.48       51.09      6.16 o 
   6   6   9      129.41      126.07     11.65 o 
   7   6   9       11.05       17.11      6.82 o 
   8   6   9        0.36        6.16      5.33 o 
   9   6   9        1.36        0.28      4.62 o 
  10   6   9        0.37       13.87      9.27 o 
 -10   7   9        8.90       10.92      8.17 o 
  -9   7   9        6.04        8.85      7.81 o 
  -8   7   9       63.00       59.47     10.05 o 
  -7   7   9       10.12        6.10      5.01 o 
  -6   7   9      101.72       76.14      7.87 o 
  -5   7   9       25.87       35.82      5.92 o 
  -4   7   9       64.09       49.86      5.93 o 
  -3   7   9        2.29       28.85     14.94 o 
  -2   7   9        6.44       15.55      3.80 o 
  -1   7   9      152.29      132.13      8.72 o 
   0   7   9        4.37        8.78      4.76 o 
   1   7   9       13.35       17.71      4.40 o 
   2   7   9       14.00       21.21      4.90 o 
   3   7   9      273.50      263.41     12.99 o 
   4   7   9       10.39       12.29      6.90 o 
   5   7   9       70.13       48.99     17.14 o 
   6   7   9       26.73       50.98      8.78 o 
   7   7   9        1.30        6.54      5.98 o 
   8   7   9       25.42       28.87      8.81 o 
   9   7   9        0.33        0.59      5.70 o 
  -8   8   9       25.02       14.06      8.82 o 
  -7   8   9       28.54       30.48     18.17 o 
  -6   8   9        6.52        0.00      4.68 o 
  -5   8   9      109.49      119.42     11.20 o 
  -4   8   9        0.06        0.65      3.92 o 
  -3   8   9       19.71       22.12      5.34 o 
  -2   8   9        4.49        1.07      3.21 o 
  -1   8   9       88.13       69.15      6.20 o 
   0   8   9        7.10       12.49      4.36 o 
   1   8   9       59.87       65.15      8.08 o 
   2   8   9        0.17        1.05      3.40 o 
   3   8   9       46.82       50.88      7.11 o 
   4   8   9        0.53       27.83     13.88 o 
   5   8   9        8.66       19.55      8.57 o 
   6   8   9       15.57       29.95      8.24 o 
   7   8   9       14.48       31.72     12.21 o 
  -6   9   9        6.71        5.78      7.33 o 
  -5   9   9        2.14        0.00      5.04 o 
  -4   9   9        0.23        6.25      5.94 o 
  -3   9   9       29.92       30.37     12.05 o 
  -2   9   9        5.79        3.60      5.44 o 
  -1   9   9        9.38        5.50      4.29 o 
   0   9   9       53.25       57.72      7.57 o 
   1   9   9        7.06       11.41      5.32 o 
   2   9   9      117.50       99.95     12.01 o 
   3   9   9       15.77       15.77      7.35 o 
   4   9   9      169.82      169.81     15.31 o 
   5   9   9       18.44       24.21      8.70 o 
 -14   0  10       50.00       21.72     19.49 o 
 -12   0  10        9.92       15.44      6.23 o 
 -10   0  10       38.77       27.25      5.87 o 
  -8   0  10      274.39      296.79     13.28 o 
  -6   0  10      163.17      185.32      9.40 o 
  -4   0  10     1122.42     1143.48     51.65 o 
  -2   0  10     1039.13      987.37     17.34 o 
   0   0  10     1149.15     1026.95     52.50 o 
   2   0  10       57.20       50.58      8.61 o 
   4   0  10     1576.35     1474.98     36.89 o 
   6   0  10      276.91      257.19     14.37 o 
   8   0  10      642.14      687.50     26.29 o 
  10   0  10      215.53      172.95     16.54 o 
  12   0  10      110.62       89.96     14.92 o 
 -14   1  10       17.41       27.85     12.05 o 
 -13   1  10       28.64       13.67      5.56 o 
 -12   1  10        0.03        0.00      3.40 o 
 -11   1  10        2.93       14.67      4.49 o 
 -10   1  10       20.15       16.87      5.66 o 
  -9   1  10      193.87      186.10      8.39 o 
  -8   1  10      492.60      541.83     17.37 o 
  -7   1  10      369.37      375.44     10.52 o 
  -6   1  10        6.04       18.69      4.67 o 
  -5   1  10     1230.19     1012.85     17.93 o 
  -4   1  10     2968.39     2840.14     33.91 o 
  -3   1  10      299.05      295.80      8.12 o 
  -2   1  10       16.24       19.16      4.45 o 
  -1   1  10       90.49       82.75      5.19 o 
   0   1  10        3.67        7.23      2.18 o 
   1   1  10        2.10        5.44      1.80 o 
   2   1  10     1194.22     1161.89     19.11 o 
   3   1  10      290.31      275.82      9.39 o 
   4   1  10      936.22      952.77     19.60 o 
   5   1  10      477.83      465.78     12.97 o 
   6   1  10       78.02       81.01      6.49 o 
   7   1  10        3.16        4.64      3.74 o 
   8   1  10       44.93       44.03      4.94 o 
   9   1  10        6.83       18.38      5.03 o 
  10   1  10        0.55        4.83      4.16 o 
  11   1  10       94.98       92.23      9.32 o 
  12   1  10       13.02       12.26      6.70 o 
  13   1  10       25.04       37.82      9.81 o 
 -14   2  10        7.18       12.41      7.49 o 
 -13   2  10        2.54       17.71      8.65 o 
 -12   2  10        1.32       12.59      4.79 o 
 -11   2  10       27.93       24.83      6.18 o 
 -10   2  10        1.27       12.77      4.66 o 
  -9   2  10       11.93       25.48      8.22 o 
  -8   2  10      160.10      149.09      6.55 o 
  -7   2  10       31.32       29.36      4.15 o 
  -6   2  10      321.95      321.52     10.53 o 
  -5   2  10      112.27       98.28      5.50 o 
  -4   2  10      723.09      700.51     16.03 o 
  -3   2  10       91.65       79.33      4.83 o 
  -2   2  10        9.45       14.56      3.20 o 
  -1   2  10       15.72       23.71      3.02 o 
   0   2  10     1997.95     2076.13     65.01 o 
   1   2  10        9.56       11.25      1.79 o 
   2   2  10      198.71      182.06      5.53 o 
   3   2  10        9.98       24.99      6.00 o 
   4   2  10        3.46        8.62      3.89 o 
   5   2  10      852.06      809.02     17.13 o 
   6   2  10        0.32        1.73      3.36 o 
   7   2  10       49.67       81.27      7.47 o 
   8   2  10       14.92       19.15      4.76 o 
   9   2  10       19.66       16.58      4.78 o 
  10   2  10       31.27       58.79      7.54 o 
  11   2  10        3.10        6.17      5.49 o 
  12   2  10        1.14        5.87      6.66 o 
  13   2  10       31.70       23.83      8.95 o 
 -13   3  10       25.11       63.59     16.74 o 
 -12   3  10       42.24       38.31      9.67 o 
 -11   3  10        4.08       14.45      6.21 o 
 -10   3  10        1.43        0.00      3.60 o 
  -9   3  10       99.98      100.61      6.40 o 
  -8   3  10      363.91      351.42     11.22 o 
  -7   3  10       40.27       55.11      4.74 o 
  -6   3  10      243.34      223.68     11.47 o 
  -5   3  10      690.04      637.60     17.39 o 
  -4   3  10      225.89      211.64      8.30 o 
  -3   3  10      555.89      538.87     14.61 o 
  -2   3  10      121.11      166.30      7.03 o 
  -1   3  10        0.01        0.13      1.94 o 
   0   3  10       55.64       62.33      4.49 o 
   1   3  10       16.64       16.95      2.64 o 
   2   3  10      366.11      385.85      8.84 o 
   3   3  10       36.98       34.89      5.65 o 
   4   3  10        6.61       24.63      6.57 o 
   5   3  10      209.75      197.29      7.32 o 
   6   3  10       46.65       44.50      5.57 o 
   7   3  10       75.07       78.27      6.75 o 
   8   3  10       10.20       22.82      8.20 o 
   9   3  10        0.60        0.00      3.24 o 
  10   3  10        0.16        0.00      5.72 o 
  11   3  10        4.02        5.58      5.44 o 
  12   3  10       60.72       63.45     10.82 o 
 -13   4  10        4.05        0.00      6.21 o 
 -12   4  10        0.76        4.88      6.67 o 
 -11   4  10        6.66       16.46     11.55 o 
 -10   4  10        5.84       17.09      5.49 o 
  -9   4  10       83.24       96.40      7.80 o 
  -8   4  10        7.93        7.07      3.21 o 
  -7   4  10      189.30      185.20     10.98 o 
  -6   4  10        8.01       10.25      2.89 o 
  -5   4  10      154.36      150.17      7.77 o 
  -4   4  10      285.22      260.42     11.17 o 
  -3   4  10       64.86       69.59      8.63 o 
  -2   4  10      121.58      141.52      5.93 o 
  -1   4  10       29.38       39.64      3.49 o 
   0   4  10      152.80      191.37      5.65 o 
   1   4  10       20.20       19.31      2.43 o 
   2   4  10      573.15      541.69     14.28 o 
   3   4  10        8.94       14.04      5.15 o 
   4   4  10     1498.42     1444.63     32.48 o 
   5   4  10       15.99       27.15      7.07 o 
   6   4  10      632.70      666.35     46.63 o 
   7   4  10       49.80       39.76      5.31 o 
   8   4  10       64.52       78.79     13.90 o 
   9   4  10       29.88       45.34      9.14 o 
  10   4  10        3.26        4.43      5.61 o 
  11   4  10       24.96       12.29      6.88 o 
  12   4  10       54.29       69.94     12.90 o 
 -12   5  10        2.30        0.00      5.44 o 
 -11   5  10        0.47        0.00      6.92 o 
 -10   5  10        3.53        2.05      4.08 o 
  -9   5  10      181.48      208.22     17.72 o 
  -8   5  10        5.32       12.93      9.14 o 
  -7   5  10      285.28      288.33     16.51 o 
  -6   5  10       17.07       18.84      4.79 o 
  -5   5  10      195.51      177.47      8.79 o 
  -4   5  10      637.53      600.29     14.39 o 
  -3   5  10       96.77       91.89      4.83 o 
  -2   5  10       78.73       80.44      4.39 o 
  -1   5  10        6.85       10.67      5.29 o 
   0   5  10        1.99        9.60      4.56 o 
   1   5  10       22.57       34.68      3.63 o 
   2   5  10      141.95      131.26      5.87 o 
   3   5  10        2.81       11.52      5.61 o 
   4   5  10       27.82       30.22      7.07 o 
   5   5  10       74.20       78.78      6.84 o 
   6   5  10       32.68       45.85      6.30 o 
   7   5  10      190.11      178.16     14.27 o 
   8   5  10       50.47       69.86      9.72 o 
   9   5  10       24.87       22.37      6.73 o 
  10   5  10        5.21        8.36     11.70 o 
  11   5  10        2.75        0.00      6.84 o 
 -11   6  10        4.72        0.00      7.86 o 
 -10   6  10       12.57       10.27      6.00 o 
  -9   6  10        5.57        4.24      6.07 o 
  -8   6  10       22.72       31.60      9.43 o 
  -7   6  10        2.42       10.86      7.42 o 
  -6   6  10       13.09       18.24      6.58 o 
  -5   6  10       22.64       33.91      7.75 o 
  -4   6  10       14.12       26.55      4.49 o 
  -3   6  10      109.74       85.76      6.41 o 
  -2   6  10        0.03        0.00      3.26 o 
  -1   6  10       66.40       70.45      5.27 o 
   0   6  10       13.00       21.45      3.80 o 
   1   6  10       19.20       23.16      5.45 o 
   2   6  10      336.88      278.23     14.87 o 
   3   6  10     1102.92     1026.21     28.52 o 
   4   6  10       17.22       12.42      4.33 o 
   5   6  10      150.88      151.98      9.72 o 
   6   6  10        0.37        0.00      4.85 o 
   7   6  10      129.51      124.19     12.21 o 
   8   6  10        1.99        0.11      4.08 o 
   9   6  10       45.00       55.06     11.54 o 
  10   6  10        0.04        4.20      6.00 o 
 -10   7  10       18.81       16.87      9.00 o 
  -9   7  10        0.06        0.00      6.16 o 
  -8   7  10       63.98       72.94     10.02 o 
  -7   7  10       10.57        2.86      4.38 o 
  -6   7  10      174.97      157.60     12.83 o 
  -5   7  10      124.14      145.50     15.42 o 
  -4   7  10        4.70        8.26      5.61 o 
  -3   7  10      627.27      587.28     17.60 o 
  -2   7  10       67.34       84.81     10.79 o 
  -1   7  10        0.96        3.99      3.06 o 
   0   7  10        2.64        5.55      3.28 o 
   1   7  10      350.36      313.73     16.16 o 
   2   7  10       19.94       17.91      8.12 o 
   3   7  10      120.72      144.16      9.89 o 
   4   7  10      104.24      131.76     12.06 o 
   5   7  10        2.64        6.70      5.40 o 
   6   7  10       15.77       13.31      6.38 o 
   7   7  10        3.41        0.00      5.96 o 
   8   7  10       13.51       12.46      6.94 o 
   9   7  10        3.11       14.32      7.75 o 
  -8   8  10        5.40       18.65     14.18 o 
  -7   8  10        0.06        0.00      5.21 o 
  -6   8  10       11.59       10.03      6.75 o 
  -5   8  10       13.42       25.91     10.84 o 
  -4   8  10        0.16        0.00      4.57 o 
  -3   8  10       30.57       39.57      6.41 o 
  -2   8  10        4.13        0.71      3.30 o 
  -1   8  10       49.71       50.82      6.03 o 
   0   8  10       11.92       16.84      4.95 o 
   1   8  10        1.57        3.64      4.19 o 
   2   8  10        0.69        0.32      3.20 o 
   3   8  10        3.89        4.18      4.31 o 
   4   8  10        3.64        0.00      5.05 o 
   5   8  10        9.43        6.80      6.26 o 
   6   8  10        1.05        3.28      5.77 o 
   7   8  10        8.09        8.28      6.88 o 
  -5   9  10        6.73       17.79      9.61 o 
  -4   9  10       20.30       14.41      7.14 o 
  -3   9  10        3.56        6.71      6.39 o 
  -2   9  10        8.61       29.76     11.72 o 
  -1   9  10       12.24       14.30      5.99 o 
   0   9  10        0.30        3.20      4.61 o 
   1   9  10        4.39        0.47      4.17 o 
   2   9  10        1.41        5.77      6.87 o 
   3   9  10       69.66       80.32     13.85 o 
   4   9  10        1.79        4.90      8.04 o 
 -13   0  11       15.04        3.88      7.09 o 
 -11   0  11       12.69        4.98      4.71 o 
  -9   0  11      237.08      230.34     12.90 o 
  -7   0  11      419.66      383.67     26.65 o 
  -5   0  11     1461.70     1421.15     71.80 o 
  -3   0  11      184.10      173.81      9.76 o 
  -1   0  11       36.35       24.25      4.19 o 
   1   0  11        4.62       20.17      4.28 o 
   3   0  11       41.50       34.11     10.67 o 
   5   0  11      554.31      526.35     21.77 o 
   7   0  11        7.07       22.15      6.54 o 
   9   0  11      232.40      253.40     15.58 o 
  11   0  11       49.56       56.28      9.53 o 
  13   0  11       26.31       42.53     23.80 o 
 -14   1  11        0.12       22.15     23.60 o 
 -13   1  11        3.56        2.29      5.34 o 
 -12   1  11        0.98       10.92      7.83 o 
 -11   1  11        0.96        0.00      3.25 o 
 -10   1  11        2.80        6.89      3.29 o 
  -9   1  11       65.17       59.67      5.47 o 
  -8   1  11        4.54       12.96      5.33 o 
  -7   1  11      627.14      605.85     18.53 o 
  -6   1  11     1625.81     1532.26     27.01 o 
  -5   1  11     1439.86     1300.37     28.00 o 
  -4   1  11     1216.27     1128.27     35.88 o 
  -3   1  11      362.31      309.96     11.15 o 
  -2   1  11       33.61       38.36      5.05 o 
  -1   1  11      357.43      312.04      8.53 o 
   0   1  11       12.54       12.85      4.18 o 
   1   1  11       48.30       46.44      3.00 o 
   2   1  11      194.39      181.34      6.11 o 
   3   1  11     2079.52     1878.55     36.50 o 
   4   1  11      526.97      507.97     13.66 o 
   5   1  11     1500.20     1433.04     28.88 o 
   6   1  11      154.99      173.17      8.06 o 
   7   1  11       49.12       74.07      6.47 o 
   8   1  11       12.49       23.03      4.18 o 
   9   1  11       31.33       49.01      5.66 o 
  10   1  11        3.32        4.38      4.07 o 
  11   1  11        8.81       12.58      5.24 o 
  12   1  11        0.20        0.00      5.56 o 
 -13   2  11        5.20        0.95      4.75 o 
 -12   2  11       28.64       44.31      7.73 o 
 -11   2  11        2.52        0.77      3.39 o 
 -10   2  11      114.68      107.56      8.02 o 
  -9   2  11        1.38       15.85      8.25 o 
  -8   2  11       63.31       75.71      5.16 o 
  -7   2  11       90.62       69.94      4.07 o 
  -6   2  11      939.13      985.95     25.44 o 
  -5   2  11      183.90      157.57      8.00 o 
  -4   2  11       55.69       64.13      5.54 o 
  -3   2  11      132.08      149.92     10.03 o 
  -2   2  11       17.85       13.37      3.91 o 
  -1   2  11        2.71        7.10      3.75 o 
   0   2  11       96.86       97.60      5.96 o 
   1   2  11      618.48      602.07     11.08 o 
   2   2  11        1.42        7.08      2.87 o 
   3   2  11      496.13      497.46     11.68 o 
   4   2  11      360.67      321.92     15.04 o 
   5   2  11      206.97      198.58      7.82 o 
   6   2  11        8.40       16.97      3.41 o 
   7   2  11      188.23      185.57     11.70 o 
   8   2  11      326.78      341.79     13.53 o 
   9   2  11       12.72       17.97      5.30 o 
  10   2  11       68.08       59.22      7.50 o 
  11   2  11       11.09        5.76      5.63 o 
  12   2  11       40.19       30.39      9.73 o 
 -13   3  11        0.22        1.53      5.09 o 
 -12   3  11       11.06        2.01      4.64 o 
 -11   3  11        1.07        5.57      5.68 o 
 -10   3  11       20.64       19.98      6.82 o 
  -9   3  11       22.46       30.35      4.92 o 
  -8   3  11       20.94       12.26      6.32 o 
  -7   3  11        6.65       19.73      6.88 o 
  -6   3  11      467.98      442.08     14.57 o 
  -5   3  11      748.78      689.19     18.71 o 
  -4   3  11       56.10       60.08      5.12 o 
  -3   3  11      196.80      215.41      8.88 o 
  -2   3  11       80.12      105.85      7.29 o 
  -1   3  11        0.34       14.51      3.39 o 
   0   3  11       53.98       60.40      4.94 o 
   1   3  11       49.80       73.78      3.46 o 
   2   3  11       42.53       64.11      3.78 o 
   3   3  11      441.26      430.51     10.77 o 
   4   3  11      220.75      208.23     15.48 o 
   5   3  11       36.60       45.57      3.63 o 
   6   3  11       86.43       99.10      7.70 o 
   7   3  11       50.22       41.56      5.87 o 
   8   3  11       20.72       26.29      5.62 o 
   9   3  11        0.68        2.23      3.89 o 
  10   3  11        2.13        2.39      4.64 o 
  11   3  11        5.76       23.07      7.51 o 
  12   3  11        7.56        7.40      6.59 o 
 -12   4  11        1.27        9.89      6.57 o 
 -11   4  11       39.92       36.67     11.33 o 
 -10   4  11        0.22       10.85     13.15 o 
  -9   4  11        6.16        4.24      7.60 o 
  -8   4  11      109.55       95.19     10.18 o 
  -7   4  11       77.34       86.32      7.23 o 
  -6   4  11      122.70      134.70     11.12 o 
  -5   4  11       60.14       58.29      6.20 o 
  -4   4  11      190.23      173.88      9.09 o 
  -3   4  11        0.02        0.00      3.17 o 
  -2   4  11      243.42      217.58      9.02 o 
  -1   4  11       18.62       21.64      3.34 o 
   0   4  11       17.08       13.12      3.13 o 
   1   4  11        3.71        2.26      2.19 o 
   2   4  11        0.04        0.00      2.20 o 
   3   4  11        0.11        2.60      2.89 o 
   4   4  11       95.95       80.41      6.38 o 
   5   4  11       42.29       55.14     10.02 o 
   6   4  11       11.68       10.12      5.52 o 
   7   4  11       34.59       41.01      5.99 o 
   8   4  11       89.74       91.77      8.45 o 
   9   4  11       94.22      122.54     16.30 o 
  10   4  11        0.00       26.39     19.68 o 
  11   4  11        0.69        6.01      6.50 o 
 -12   5  11        2.62       25.48     15.31 o 
 -11   5  11       18.23       14.72      6.58 o 
 -10   5  11        3.15        0.77      4.09 o 
  -9   5  11       10.87       15.29      6.15 o 
  -8   5  11        0.42        2.78      4.29 o 
  -7   5  11      315.90      286.22     13.36 o 
  -6   5  11       47.24       60.77      6.85 o 
  -5   5  11      103.42      115.61      8.57 o 
  -4   5  11      373.22      363.32     14.11 o 
  -3   5  11      113.01      119.28      8.54 o 
  -2   5  11      418.25      439.54     15.41 o 
  -1   5  11       38.81       41.34      5.27 o 
   0   5  11      186.05      206.60      7.16 o 
   1   5  11        2.40        6.53      2.79 o 
   2   5  11      658.82      595.18     19.00 o 
   3   5  11       41.67       36.03      7.72 o 
   4   5  11      401.72      417.22     15.56 o 
   5   5  11      158.30      152.46      9.74 o 
   6   5  11       31.18       38.40      6.15 o 
   7   5  11        3.03        2.13      3.43 o 
   8   5  11       60.27       54.23      9.42 o 
   9   5  11        4.26        0.00      4.86 o 
  10   5  11       11.70       13.25      7.81 o 
 -11   6  11        4.99       16.52      8.82 o 
 -10   6  11        1.51        0.00      5.07 o 
  -9   6  11        7.28        9.06      6.28 o 
  -8   6  11       18.60       13.21      6.04 o 
  -7   6  11       55.22       69.98      9.40 o 
  -6   6  11       71.76       89.89     10.50 o 
  -5   6  11       36.61       42.89      7.56 o 
  -4   6  11       30.59       33.07      5.84 o 
  -3   6  11       17.73       31.28      8.19 o 
  -2   6  11       24.75       29.32      5.76 o 
  -1   6  11        0.49        9.40      3.93 o 
   0   6  11        0.75        7.39      4.24 o 
   1   6  11      533.97      527.33     17.63 o 
   2   6  11       75.20      121.44      8.72 o 
   3   6  11       36.88       29.96      5.68 o 
   4   6  11       33.00       27.61      5.99 o 
   5   6  11        7.12        7.69      4.83 o 
   6   6  11       54.12       57.99     10.23 o 
   7   6  11        7.21       13.89      7.81 o 
   8   6  11        4.07       16.04     11.65 o 
   9   6  11        0.02        0.00      5.49 o 
  -9   7  11        5.61        8.08      8.06 o 
  -8   7  11       14.35       23.29      8.38 o 
  -7   7  11        0.03        1.23      4.78 o 
  -6   7  11       25.88       15.47      6.71 o 
  -5   7  11        4.10        0.00      5.08 o 
  -4   7  11       74.53      101.53     10.81 o 
  -3   7  11       84.86       83.62      8.95 o 
  -2   7  11        0.20        0.94      4.06 o 
  -1   7  11        2.89       12.78      7.00 o 
   0   7  11       10.46       15.86      5.71 o 
   1   7  11       95.08      117.07      9.35 o 
   2   7  11      216.22      251.71     15.31 o 
   3   7  11        6.99       20.98      5.59 o 
   4   7  11        2.86        7.52      4.61 o 
   5   7  11       23.69       41.17      9.02 o 
   6   7  11       29.41       37.92      8.42 o 
   7   7  11        8.35        3.16      5.55 o 
   8   7  11        7.32       16.98      8.44 o 
  -7   8  11       34.21       51.79     10.53 o 
  -6   8  11        6.29        2.60      6.64 o 
  -5   8  11       21.98       32.43      8.13 o 
  -4   8  11       22.72       29.42      9.14 o 
  -3   8  11        2.73        0.00      3.71 o 
  -2   8  11        8.27        7.44      4.85 o 
  -1   8  11        0.06        0.00      5.27 o 
   0   8  11        8.18       26.34      8.41 o 
   1   8  11        0.10        0.00      3.78 o 
   2   8  11       90.36       81.51      9.28 o 
   3   8  11        4.10        0.00      4.32 o 
   4   8  11        3.27        5.10      5.55 o 
   5   8  11       62.97       46.59     10.74 o 
   6   8  11        3.81       12.82      7.86 o 
  -4   9  11       11.31        3.74      6.96 o 
  -3   9  11        0.03        0.00      6.56 o 
  -2   9  11       34.50       24.38      8.26 o 
  -1   9  11        8.22        0.00      5.11 o 
   0   9  11       33.33       48.62     11.18 o 
   1   9  11        0.43        0.57      4.43 o 
   2   9  11       38.23       37.62     15.43 o 
   3   9  11        0.29        0.00      5.98 o 
 -12   0  12        2.91        1.85      5.04 o 
 -10   0  12       78.46       72.82      8.86 o 
  -8   0  12       65.80       39.42      6.43 o 
  -6   0  12     1131.25     1057.65     63.40 o 
  -4   0  12      250.28      205.57     15.76 o 
  -2   0  12     2572.24     2375.03     95.95 o 
   0   0  12     1302.35     1380.75     36.02 o 
   2   0  12       35.43       42.27      5.21 o 
   4   0  12      629.68      611.15     22.54 o 
   6   0  12       44.93       39.34      7.20 o 
   8   0  12        0.46        4.98      6.42 o 
  10   0  12       52.40       54.43      9.85 o 
  12   0  12       68.65       85.50     15.41 o 
 -13   1  12       14.74       30.80     17.69 o 
 -12   1  12       23.87       22.88      7.97 o 
 -11   1  12       12.79       10.96      3.96 o 
 -10   1  12        2.36       10.13      5.02 o 
  -9   1  12       78.90       89.88      6.42 o 
  -8   1  12       18.00       13.24      3.59 o 
  -7   1  12      305.22      265.36      9.43 o 
  -6   1  12      891.64      827.26     21.73 o 
  -5   1  12      156.46      154.71      8.84 o 
  -4   1  12        3.32        6.94      3.68 o 
  -3   1  12      167.71      163.72      6.33 o 
  -2   1  12      310.06      313.13     12.44 o 
  -1   1  12      347.36      325.01      8.82 o 
   0   1  12      361.03      356.23     12.15 o 
   1   1  12       38.21       40.37      3.38 o 
   2   1  12        2.92        1.11      2.19 o 
   3   1  12     1160.79     1186.60     23.26 o 
   4   1  12       22.28       38.66      6.08 o 
   5   1  12      469.74      478.25     14.52 o 
   6   1  12      207.12      197.68      8.62 o 
   7   1  12      103.39      120.66      7.66 o 
   8   1  12       66.29       62.96      5.74 o 
   9   1  12        3.92       14.24      5.00 o 
  10   1  12        9.84       11.44      4.81 o 
  11   1  12       39.92       44.95      8.04 o 
  12   1  12       19.57       24.05      9.23 o 
 -13   2  12       11.99       11.55      7.34 o 
 -12   2  12        0.68        3.15      5.32 o 
 -11   2  12        5.13        9.12      9.36 o 
 -10   2  12        0.65        0.00      5.61 o 
  -9   2  12        3.95        0.37      3.10 o 
  -8   2  12        3.87        0.00      2.94 o 
  -7   2  12        2.77        1.68      3.08 o 
  -6   2  12       35.70       32.68      4.98 o 
  -5   2  12      213.29      197.39      8.73 o 
  -4   2  12       28.42       17.58      3.53 o 
  -3   2  12      310.71      272.78      9.56 o 
  -2   2  12        6.24       19.92      4.72 o 
  -1   2  12      438.18      517.37     16.52 o 
   0   2  12      459.70      374.30     16.19 o 
   1   2  12      105.23      152.14      5.04 o 
   2   2  12      129.65      178.73     10.04 o 
   3   2  12       70.84       67.76      4.93 o 
   4   2  12        7.05       11.16      6.18 o 
   5   2  12       27.60       26.25      4.09 o 
   6   2  12      459.96      444.88     12.97 o 
   7   2  12        3.44        8.29      3.05 o 
   8   2  12        0.00        4.49      3.78 o 
   9   2  12        6.46        4.04      3.78 o 
  10   2  12       33.89       43.06      7.55 o 
  11   2  12        0.01        0.00      4.98 o 
  12   2  12        1.51        3.46      5.41 o 
 -13   3  12        3.26        9.02      6.52 o 
 -12   3  12        0.08        3.20      4.86 o 
 -11   3  12       17.96       29.53      8.84 o 
 -10   3  12        1.80        3.64      4.45 o 
  -9   3  12       29.06       26.33      8.91 o 
  -8   3  12        3.63       15.13      6.16 o 
  -7   3  12       75.41       75.84      7.08 o 
  -6   3  12      301.35      304.88     12.77 o 
  -5   3  12       16.19       23.01      7.42 o 
  -4   3  12       90.81       84.01      6.21 o 
  -3   3  12      199.32      189.51      8.55 o 
  -2   3  12       78.25       77.55      5.96 o 
  -1   3  12       29.29       24.64      3.77 o 
   0   3  12       13.66       17.57      4.37 o 
   1   3  12      103.56      102.96      4.57 o 
   2   3  12       37.45       38.63      3.42 o 
   3   3  12      542.79      510.98     12.65 o 
   4   3  12      196.07      162.73      8.92 o 
   5   3  12       16.14       20.09      3.55 o 
   6   3  12      131.95      117.60      8.69 o 
   7   3  12      141.86      153.43     10.60 o 
   8   3  12        0.02        1.79      3.37 o 
   9   3  12       14.24       24.93      6.72 o 
  10   3  12       54.12       69.19      9.89 o 
  11   3  12        9.34       17.30      7.79 o 
 -12   4  12        4.19        7.49      6.07 o 
 -11   4  12        4.91        4.07      5.02 o 
 -10   4  12       24.90       37.50     12.29 o 
  -9   4  12        3.43        4.87      5.62 o 
  -8   4  12       17.94       30.79      5.45 o 
  -7   4  12        0.60        0.00      5.04 o 
  -6   4  12      344.34      370.26     14.59 o 
  -5   4  12       61.87       64.49      6.60 o 
  -4   4  12      676.77      657.56     19.96 o 
  -3   4  12       19.61       20.94      4.33 o 
  -2   4  12      487.55      482.56     15.47 o 
  -1   4  12       72.69       85.70     15.02 o 
   0   4  12      385.45      420.23     13.17 o 
   1   4  12      126.67       97.25      5.10 o 
   2   4  12      239.12      256.07      7.81 o 
   3   4  12      104.29      106.02      5.70 o 
   4   4  12      114.78       85.85      8.55 o 
   5   4  12      961.31      908.72     25.79 o 
   6   4  12        2.37       30.65      9.80 o 
   7   4  12       71.85       78.61      7.91 o 
   8   4  12        3.59       14.43      9.70 o 
   9   4  12       15.58       18.06      7.09 o 
  10   4  12        1.41        0.95      5.42 o 
  11   4  12        8.39        6.76      6.89 o 
 -11   5  12        4.99       10.32      7.07 o 
 -10   5  12        0.15        0.00      5.10 o 
  -9   5  12        0.86        4.49      5.36 o 
  -8   5  12       53.50       45.49      8.83 o 
  -7   5  12       74.44       88.81      7.98 o 
  -6   5  12       42.20       45.44      7.69 o 
  -5   5  12        0.02        0.73      3.87 o 
  -4   5  12      105.98      108.38      8.63 o 
  -3   5  12      174.70      152.77      9.30 o 
  -2   5  12        0.03        3.78      4.28 o 
  -1   5  12        0.08        0.45      2.99 o 
   0   5  12       36.27       30.22      5.20 o 
   1   5  12        0.67       13.44      3.70 o 
   2   5  12      588.44      555.67     17.58 o 
   3   5  12       34.49       40.96      5.92 o 
   4   5  12      113.84       99.40     10.01 o 
   5   5  12       71.85       54.77      6.37 o 
   6   5  12        1.14        5.87      4.35 o 
   7   5  12       38.92       29.26      6.12 o 
   8   5  12        0.17        1.43      4.97 o 
   9   5  12        0.31        0.00      5.92 o 
  10   5  12        3.84        5.17      6.93 o 
 -10   6  12        0.24       13.49      7.78 o 
  -9   6  12       49.73       76.14     10.90 o 
  -8   6  12        4.75        3.08      4.77 o 
  -7   6  12       52.11       46.00      8.97 o 
  -6   6  12        0.29        0.00      6.58 o 
  -5   6  12      325.82      305.82     15.80 o 
  -4   6  12        2.39        7.35      4.91 o 
  -3   6  12       54.57       57.64      7.25 o 
  -2   6  12        8.06        7.23      5.48 o 
  -1   6  12      246.96      237.11     11.97 o 
   0   6  12       72.61       57.39      6.50 o 
   1   6  12        6.11       11.36      5.84 o 
   2   6  12       30.33       48.21      8.01 o 
   3   6  12      115.06      117.60     11.20 o 
   4   6  12       43.63       41.25      6.20 o 
   5   6  12       23.89       18.23      5.49 o 
   6   6  12       87.35       95.10     10.80 o 
   7   6  12        2.64       23.26     16.10 o 
   8   6  12        0.16        4.19      5.62 o 
   9   6  12        0.00       18.29     16.48 o 
  -9   7  12        0.79       13.21     14.93 o 
  -8   7  12       25.34       36.33      9.36 o 
  -7   7  12        0.60        0.00      5.54 o 
  -6   7  12       28.07       35.93      8.33 o 
  -5   7  12        0.62        0.00      4.82 o 
  -4   7  12        0.00        1.43      3.75 o 
  -3   7  12       13.06        6.54      4.54 o 
  -2   7  12        9.62        7.43      4.51 o 
  -1   7  12      125.50      150.10     10.04 o 
   0   7  12       45.81       58.18      8.88 o 
   1   7  12      195.66      157.91     13.09 o 
   2   7  12       27.90       31.16      7.34 o 
   3   7  12       59.12       35.77      9.18 o 
   4   7  12       31.64       43.56      7.59 o 
   5   7  12        3.70        6.24      6.87 o 
   6   7  12       58.75       51.48      9.17 o 
   7   7  12        5.56        0.00      5.06 o 
  -7   8  12        0.14        5.14      6.41 o 
  -6   8  12        0.36        2.44      5.86 o 
  -5   8  12        2.39        0.00      5.55 o 
  -4   8  12        9.15        4.71      5.64 o 
  -3   8  12        0.01        8.70      6.15 o 
  -2   8  12        4.18        1.74      4.64 o 
  -1   8  12        6.47        0.00      5.39 o 
   0   8  12        0.02        0.00      6.50 o 
   1   8  12        0.08        0.50      4.45 o 
   2   8  12        4.32       10.11      6.33 o 
   3   8  12        3.24        0.00      6.47 o 
   4   8  12        3.11        2.16      6.76 o 
   5   8  12        0.78        2.46      7.08 o 
  -3   9  12        1.43       12.19      8.49 o 
  -2   9  12        3.55        0.00      5.83 o 
  -1   9  12        1.51        0.00      5.47 o 
   0   9  12        0.77        1.71      4.57 o 
   1   9  12        8.94       28.83     13.45 o 
   2   9  12       29.18       32.08     12.22 o 
 -13   0  13       10.86        7.60     16.71 o 
 -11   0  13        1.56        3.38      6.69 o 
  -9   0  13        0.00        0.00      5.05 o 
  -7   0  13       53.98       71.02     12.74 o 
  -5   0  13      631.40      575.46     30.18 o 
  -3   0  13      171.62      175.72     28.36 o 
  -1   0  13      218.81      202.19     13.42 o 
   1   0  13      850.68      954.07     36.07 o 
   3   0  13       56.69       49.67      7.87 o 
   5   0  13        0.33        1.92      3.91 o 
   7   0  13       10.02        6.67      4.59 o 
   9   0  13        0.12       14.51      9.51 o 
  11   0  13       52.34       60.26     19.75 o 
 -13   1  13       20.25       26.84      9.90 o 
 -12   1  13       18.62        4.87      7.35 o 
 -11   1  13       29.50       42.11      6.94 o 
 -10   1  13       13.71       15.90      4.85 o 
  -9   1  13       18.23       20.62      6.84 o 
  -8   1  13       96.32      107.89      7.46 o 
  -7   1  13      245.78      266.40     12.13 o 
  -6   1  13      395.46      352.10     18.54 o 
  -5   1  13       51.14       45.71      5.15 o 
  -4   1  13      297.32      278.62      9.34 o 
  -3   1  13      365.84      306.15      9.35 o 
  -2   1  13       20.96       19.59      4.14 o 
  -1   1  13      137.05      110.96      5.88 o 
   0   1  13       49.50       43.23      4.58 o 
   1   1  13       43.73       39.06      3.29 o 
   2   1  13       72.22       57.60      6.32 o 
   3   1  13      391.52      390.84     12.34 o 
   4   1  13      749.53      705.81     20.51 o 
   5   1  13      247.34      245.89     10.43 o 
   6   1  13       76.54       85.00      6.55 o 
   7   1  13        4.11       13.91      5.09 o 
   8   1  13        0.71        0.00      4.12 o 
   9   1  13        0.21        6.75      4.80 o 
  10   1  13       30.80       36.01      6.77 o 
  11   1  13       31.14       27.79      7.01 o 
  12   1  13       10.43        4.43      7.65 o 
 -13   2  13        7.63        7.28      7.97 o 
 -12   2  13        4.50        1.89      4.68 o 
 -11   2  13       20.75       25.65      7.25 o 
 -10   2  13        6.74        4.70      4.25 o 
  -9   2  13        0.25        4.52      3.75 o 
  -8   2  13        0.03        5.27      4.24 o 
  -7   2  13       67.08       73.36      7.03 o 
  -6   2  13      433.52      379.36     15.40 o 
  -5   2  13        5.66        5.36      3.72 o 
  -4   2  13      154.40      131.11      7.48 o 
  -3   2  13      109.83      125.92      6.68 o 
  -2   2  13      114.93      119.72      7.43 o 
  -1   2  13       83.13      116.10     10.16 o 
   0   2  13       22.76       29.79      5.83 o 
   1   2  13       71.09       95.93      6.47 o 
   2   2  13      334.92      354.07      9.03 o 
   3   2  13        0.02        0.00      3.06 o 
   4   2  13      224.72      183.04      8.92 o 
   5   2  13      108.33       82.52      5.65 o 
   6   2  13       29.55       29.89      4.03 o 
   7   2  13       19.24       19.31      4.23 o 
   8   2  13       68.20       75.38      8.09 o 
   9   2  13       16.79       17.87      5.63 o 
  10   2  13       29.77       30.97      6.87 o 
  11   2  13        6.30       15.34      8.81 o 
 -12   3  13        7.54        7.56      6.04 o 
 -11   3  13       20.89       17.85      6.78 o 
 -10   3  13       40.66       28.95      6.86 o 
  -9   3  13        0.17        0.00      2.81 o 
  -8   3  13      185.69      189.89     12.66 o 
  -7   3  13        6.75       12.41      4.52 o 
  -6   3  13        1.66        1.83      3.37 o 
  -5   3  13        4.03        2.93      3.43 o 
  -4   3  13       17.83       15.36      4.16 o 
  -3   3  13      215.75      219.50     12.33 o 
  -2   3  13        9.44       15.00      3.88 o 
  -1   3  13       52.68       57.07      8.46 o 
   0   3  13       45.08       43.45      4.86 o 
   1   3  13       55.44       43.43      5.81 o 
   2   3  13       59.92       55.44      4.00 o 
   3   3  13       32.06       30.84      3.93 o 
   4   3  13        3.37       13.57      3.61 o 
   5   3  13       19.43       39.92      7.20 o 
   6   3  13       57.84       48.98      6.71 o 
   7   3  13        9.40       15.67      6.63 o 
   8   3  13       10.49        7.36      4.33 o 
   9   3  13        0.56       10.03     10.10 o 
  10   3  13       10.80       14.38      9.34 o 
  11   3  13        7.72        0.00      5.56 o 
 -12   4  13        8.89       13.87      6.99 o 
 -11   4  13        0.49       14.08     10.28 o 
 -10   4  13       43.04       38.87      7.93 o 
  -9   4  13        0.14        4.24      4.95 o 
  -8   4  13       61.04       71.34      8.92 o 
  -7   4  13       43.09       60.92      7.02 o 
  -6   4  13       73.61       72.45      7.69 o 
  -5   4  13       56.18       55.60      6.54 o 
  -4   4  13      361.01      355.01     14.65 o 
  -3   4  13       67.18       80.35      6.93 o 
  -2   4  13       57.40       56.60      5.90 o 
  -1   4  13       27.74       43.13      5.21 o 
   0   4  13       46.09       34.41      5.12 o 
   1   4  13       19.75       39.11      8.39 o 
   2   4  13       13.36       19.65      3.74 o 
   3   4  13       23.44       16.45      3.92 o 
   4   4  13      108.95      132.01      9.04 o 
   5   4  13      225.44      210.20     12.16 o 
   6   4  13       79.29       92.51      8.17 o 
   7   4  13       39.25       21.84      5.59 o 
   8   4  13       28.86       39.51      6.19 o 
   9   4  13       25.84       40.18      9.50 o 
  10   4  13        4.90        0.00      6.29 o 
 -11   5  13        0.15       31.50     19.03 o 
 -10   5  13       26.08       28.69      7.64 o 
  -9   5  13       53.31       52.71     10.17 o 
  -8   5  13       25.74       16.18      8.55 o 
  -7   5  13      164.50      202.81     14.62 o 
  -6   5  13      117.75      133.79     10.27 o 
  -5   5  13       15.30       26.13      5.71 o 
  -4   5  13      281.94      250.90     12.93 o 
  -3   5  13        0.10        0.00      3.89 o 
  -2   5  13        3.41        0.00      3.30 o 
  -1   5  13       23.23       37.30      5.58 o 
   0   5  13      100.08      123.60      8.73 o 
   1   5  13       41.86       50.90      7.98 o 
   2   5  13       38.08       24.76      6.38 o 
   3   5  13        4.08        9.93      5.56 o 
   4   5  13        0.01        1.72      3.68 o 
   5   5  13      134.71      139.12     10.24 o 
   6   5  13        4.66        3.69      3.81 o 
   7   5  13      129.74      128.04     12.03 o 
   8   5  13        7.42        8.49      6.10 o 
   9   5  13        0.34        3.79      6.30 o 
 -10   6  13        4.72        1.60      5.27 o 
  -9   6  13        0.01        8.11      6.67 o 
  -8   6  13        0.87        4.10      5.27 o 
  -7   6  13       41.57       55.70      9.79 o 
  -6   6  13        1.13        0.00      4.29 o 
  -5   6  13      175.46      200.11     13.06 o 
  -4   6  13       98.21       88.25      9.01 o 
  -3   6  13       17.56       46.51      8.92 o 
  -2   6  13       87.29       89.69      7.84 o 
  -1   6  13       25.17       53.80      7.10 o 
   0   6  13       56.29       67.39      7.24 o 
   1   6  13       88.67      120.89     13.26 o 
   2   6  13       51.77       55.81      8.43 o 
   3   6  13       31.86       49.27      7.70 o 
   4   6  13       41.24       36.36      9.53 o 
   5   6  13       25.49       33.14      6.96 o 
   6   6  13       93.36      100.04     10.59 o 
   7   6  13        0.17        0.00      4.23 o 
   8   6  13        5.53       12.65      6.85 o 
  -8   7  13        7.89        5.46      5.72 o 
  -7   7  13        0.96       14.07      7.24 o 
  -6   7  13       25.19       27.09      8.20 o 
  -5   7  13       58.80       69.67      9.48 o 
  -4   7  13        1.27        0.66      3.73 o 
  -3   7  13        9.44       18.36      5.50 o 
  -2   7  13       26.84       24.26      5.33 o 
  -1   7  13       12.98        8.49      5.17 o 
   0   7  13       36.18       34.48      7.76 o 
   1   7  13       36.20       46.98      8.34 o 
   2   7  13       88.40       93.54     10.52 o 
   3   7  13       31.73       15.59      8.23 o 
   4   7  13        6.46       18.84     12.97 o 
   5   7  13        9.13       11.12      8.07 o 
   6   7  13       15.98        7.05      8.42 o 
   7   7  13        1.12        0.00      6.41 o 
  -6   8  13        0.08        3.81      7.82 o 
  -5   8  13       35.41       35.40      9.65 o 
  -4   8  13       27.04       35.73      9.51 o 
  -3   8  13       68.09       76.78     14.25 o 
  -2   8  13       15.51       19.53      7.19 o 
  -1   8  13      120.31      117.82     11.99 o 
   0   8  13       12.12       24.42      7.79 o 
   1   8  13       30.52       23.42      7.33 o 
   2   8  13        5.44       11.27      6.36 o 
   3   8  13      133.57      137.53     16.06 o 
   4   8  13       15.96       40.14     11.55 o 
 -12   0  14        5.80        6.63     13.17 o 
 -10   0  14      153.97      179.42     33.93 o 
  -8   0  14        5.49       14.67      8.20 o 
  -6   0  14       22.44       57.03     11.96 o 
  -4   0  14      286.46      270.08     41.01 o 
  -2   0  14       28.85       28.61      7.88 o 
   0   0  14      139.00      112.00      8.62 o 
   2   0  14       51.43       52.35      9.59 o 
   4   0  14     2965.10     2751.94     73.73 o 
   6   0  14        4.23       14.74      6.51 o 
   8   0  14      106.13      108.55     11.93 o 
  10   0  14       29.35       54.52     14.92 o 
 -12   1  14       11.77       37.15     20.48 o 
 -11   1  14       14.18       32.90      9.21 o 
 -10   1  14       23.87       23.82      6.80 o 
  -9   1  14       54.21       69.75     10.01 o 
  -8   1  14       16.95       19.81      4.65 o 
  -7   1  14      130.16      130.87     13.69 o 
  -6   1  14      109.53      104.80      7.44 o 
  -5   1  14      367.53      336.13     11.24 o 
  -4   1  14       76.27       50.25      4.48 o 
  -3   1  14      185.72      182.52      7.39 o 
  -2   1  14      121.57      108.59      5.32 o 
  -1   1  14      725.10      821.58     19.27 o 
   0   1  14      111.92      121.18      6.68 o 
   1   1  14      491.98      562.01     12.34 o 
   2   1  14      280.70      237.30      8.70 o 
   3   1  14       15.55       20.39      5.25 o 
   4   1  14      232.87      244.91     11.95 o 
   5   1  14       40.32       33.63      5.18 o 
   6   1  14        1.17        2.93      3.25 o 
   7   1  14        0.11        0.00      3.39 o 
   8   1  14        8.11        8.60      4.14 o 
   9   1  14        1.09        1.14      3.79 o 
  10   1  14        0.05        4.76      4.67 o 
  11   1  14        3.17        3.47      5.68 o 
 -12   2  14        0.40        0.00      7.14 o 
 -11   2  14        0.88        0.79      4.53 o 
 -10   2  14        3.15        3.25      3.83 o 
  -9   2  14       51.40       64.42      7.13 o 
  -8   2  14       20.25       23.56      5.29 o 
  -7   2  14       44.64       39.42      5.55 o 
  -6   2  14       88.43       81.93      9.10 o 
  -5   2  14       40.86       49.70      5.52 o 
  -4   2  14      287.22      270.61     14.11 o 
  -3   2  14        0.83       10.81      4.59 o 
  -2   2  14       13.11       34.64      4.54 o 
  -1   2  14       24.19       32.53      4.40 o 
   0   2  14      187.65      198.48     11.97 o 
   1   2  14        6.05       23.82      8.91 o 
   2   2  14        1.56        0.95      1.88 o 
   3   2  14      162.43      144.58      9.36 o 
   4   2  14        1.68        0.00      2.48 o 
   5   2  14      281.10      242.23      9.48 o 
   6   2  14        7.86       15.22      3.85 o 
   7   2  14       73.32       72.27      8.37 o 
   8   2  14        1.17        0.00      4.68 o 
   9   2  14        5.57       10.59      5.66 o 
  10   2  14        0.19        4.44      5.22 o 
  11   2  14       34.17       27.02      8.82 o 
 -12   3  14       45.09       59.10     12.19 o 
 -11   3  14        1.60        6.21      5.64 o 
 -10   3  14        0.64        0.00      4.16 o 
  -9   3  14       13.74       18.43      5.80 o 
  -8   3  14      103.40       98.20      8.29 o 
  -7   3  14       24.24       22.55      5.23 o 
  -6   3  14       46.87       50.00      5.93 o 
  -5   3  14       50.33       45.58      5.58 o 
  -4   3  14      198.11      172.76     11.66 o 
  -3   3  14      293.57      330.83     12.98 o 
  -2   3  14      103.12      108.61      8.79 o 
  -1   3  14      373.11      408.86     14.29 o 
   0   3  14      679.98      734.92     20.07 o 
   1   3  14      552.03      522.63     16.37 o 
   2   3  14      115.76      120.25      7.79 o 
   3   3  14      104.48      107.44      6.36 o 
   4   3  14       42.47       41.77      4.24 o 
   5   3  14       26.43       30.61      6.93 o 
   6   3  14       64.19       72.85      7.58 o 
   7   3  14        7.57        5.31      4.37 o 
   8   3  14        5.64        8.05      4.90 o 
   9   3  14        5.47        3.23      4.48 o 
  10   3  14        0.67        0.00      5.06 o 
 -11   4  14        0.10        1.68      4.64 o 
 -10   4  14       34.48       42.89      8.36 o 
  -9   4  14       54.56       68.05      9.22 o 
  -8   4  14        9.51       10.75      5.10 o 
  -7   4  14       76.58       85.32      8.27 o 
  -6   4  14        2.54        2.41      3.79 o 
  -5   4  14       43.53       52.59      7.12 o 
  -4   4  14       19.25       14.32      4.69 o 
  -3   4  14       22.52       21.83      5.29 o 
  -2   4  14       12.91       22.34      5.68 o 
  -1   4  14       17.05       16.58      5.43 o 
   0   4  14       28.01       43.13      8.21 o 
   1   4  14        0.23        0.00      3.26 o 
   2   4  14       72.78       73.91      6.50 o 
   3   4  14        0.49       11.35      5.10 o 
   4   4  14      140.51      140.77      8.92 o 
   5   4  14       15.18       25.90      7.13 o 
   6   4  14        9.73        0.00      3.18 o 
   7   4  14       13.09       23.70      7.67 o 
   8   4  14        8.32        9.07      5.55 o 
   9   4  14       10.57       10.79      7.08 o 
  10   4  14       28.92       22.85      8.36 o 
 -10   5  14       10.65       22.63      7.77 o 
  -9   5  14        8.70       12.74     10.55 o 
  -8   5  14       10.81       16.14     10.51 o 
  -7   5  14        7.57       22.53      5.56 o 
  -6   5  14        0.13       11.53      6.80 o 
  -5   5  14        2.45        0.00      3.78 o 
  -4   5  14       41.26       44.14      6.91 o 
  -3   5  14       96.69       95.99      9.11 o 
  -2   5  14       80.45       94.60     10.64 o 
  -1   5  14       98.33      112.48     11.15 o 
   0   5  14       31.98       34.84      5.47 o 
   1   5  14       20.24       36.84      9.15 o 
   2   5  14      219.22      204.69     13.10 o 
   3   5  14      288.56      268.12     15.25 o 
   4   5  14        4.82       11.94      9.44 o 
   5   5  14       13.14       14.85     10.82 o 
   6   5  14        0.02        0.00      3.80 o 
   7   5  14       49.29       32.62      8.35 o 
   8   5  14        0.18        5.04      8.47 o 
   9   5  14        3.27        0.00      7.26 o 
  -9   6  14       14.14       43.56      9.59 o 
  -8   6  14        3.13        0.00      6.45 o 
  -7   6  14        0.08       10.75      6.89 o 
  -6   6  14       34.31       23.12      7.04 o 
  -5   6  14       25.02       50.69     11.76 o 
  -4   6  14      302.52      282.85     15.85 o 
  -3   6  14      108.72      114.93     10.19 o 
  -2   6  14        0.30        0.34      3.48 o 
  -1   6  14        3.25       10.55      7.08 o 
   0   6  14       51.10       53.72      7.70 o 
   1   6  14        6.68        7.89      6.23 o 
   2   6  14        4.78        5.64      5.35 o 
   3   6  14       27.13       21.71      6.66 o 
   4   6  14        5.77        2.70      5.99 o 
   5   6  14        0.15        1.47      4.62 o 
   6   6  14        3.54       12.21      8.13 o 
   7   6  14        2.01        0.00      6.77 o 
   8   6  14        0.25        0.00      6.46 o 
  -7   7  14        2.64        0.00      4.94 o 
  -6   7  14       35.91       24.68      7.63 o 
  -5   7  14        2.68        3.24      5.61 o 
  -4   7  14       27.95       33.54      7.19 o 
  -3   7  14       42.28       36.01      7.07 o 
  -2   7  14       71.11       89.93      9.85 o 
  -1   7  14       11.78       28.75      8.38 o 
   0   7  14       15.91       42.12      7.82 o 
   1   7  14       66.74       66.54     14.09 o 
   2   7  14        1.16        2.14      4.86 o 
   3   7  14       25.72       28.51      7.46 o 
   4   7  14       59.12       56.60      9.47 o 
   5   7  14        0.04        3.66      6.52 o 
   6   7  14        0.02        0.00      7.30 o 
  -5   8  14        2.53        0.00      8.56 o 
  -4   8  14       20.00       11.73      7.89 o 
  -3   8  14       19.21       22.90     11.37 o 
  -2   8  14       25.53       26.04      7.60 o 
  -1   8  14        4.19        2.07      6.72 o 
   0   8  14        1.10        8.47      6.30 o 
   1   8  14       24.01       34.14      9.29 o 
   2   8  14        0.68        4.58      5.60 o 
   3   8  14        2.38        6.95      7.48 o 
 -11   0  15       42.11       47.29     15.17 o 
  -9   0  15        3.41        3.04      6.33 o 
  -7   0  15       76.87       84.20     13.37 o 
  -5   0  15      131.33      119.87     14.70 o 
  -3   0  15       32.66       27.72      7.64 o 
  -1   0  15      342.63      369.17     22.06 o 
   1   0  15       80.12      109.91      8.26 o 
   3   0  15      583.11      566.26     21.60 o 
   5   0  15      111.76       96.74     10.38 o 
   7   0  15        1.21        4.17      5.22 o 
   9   0  15        3.10        8.02      6.41 o 
 -12   1  15       36.72       31.20     14.40 o 
 -11   1  15       38.65       55.01     17.25 o 
 -10   1  15        0.57        0.00      5.04 o 
  -9   1  15       60.58       63.66      8.85 o 
  -8   1  15       17.30       14.10      6.65 o 
  -7   1  15        1.19        0.00      4.37 o 
  -6   1  15        6.25        5.64      4.68 o 
  -5   1  15        0.13        6.61      4.76 o 
  -4   1  15        7.96       15.10     11.23 o 
  -3   1  15        0.06        8.23      8.11 o 
  -2   1  15      140.85      151.75     10.55 o 
  -1   1  15       43.04       52.85      6.72 o 
   0   1  15       59.39       54.33      5.00 o 
   1   1  15        3.16       16.22      6.38 o 
   2   1  15      432.91      391.18     24.72 o 
   3   1  15      198.76      172.09      8.31 o 
   4   1  15      119.17      112.85      8.44 o 
   5   1  15       11.60        1.08      4.05 o 
   6   1  15       35.49       41.53      5.52 o 
   7   1  15        0.01        1.01      2.87 o 
   8   1  15       11.21       13.52      4.63 o 
   9   1  15       93.20       97.80      9.58 o 
  10   1  15       68.47       75.52     10.54 o 
 -12   2  15       23.87       15.95     10.23 o 
 -11   2  15        5.19        9.61      7.04 o 
 -10   2  15       93.58      104.20     11.09 o 
  -9   2  15        9.94       14.54      5.26 o 
  -8   2  15        9.91        1.13      3.84 o 
  -7   2  15        1.69        7.28      4.07 o 
  -6   2  15      575.04      545.93     21.06 o 
  -5   2  15       52.16       63.11      6.19 o 
  -4   2  15       62.71       52.11      5.67 o 
  -3   2  15       19.62       26.49      5.08 o 
  -2   2  15      369.00      379.27     13.01 o 
  -1   2  15        0.57       15.75      4.16 o 
   0   2  15      336.11      419.37     17.60 o 
   1   2  15        9.91       13.22      4.67 o 
   2   2  15      236.21      237.63     11.39 o 
   3   2  15       21.48       15.93      3.70 o 
   4   2  15      141.06      135.93      7.87 o 
   5   2  15       22.99       18.61      4.96 o 
   6   2  15        1.75        7.25      4.61 o 
   7   2  15       16.22       29.16      7.21 o 
   8   2  15       33.29       33.49      7.02 o 
   9   2  15        7.61        6.97      4.98 o 
  10   2  15        6.29        6.50      5.94 o 
 -11   3  15       18.33        6.67      7.35 o 
 -10   3  15        0.95        0.05      4.27 o 
  -9   3  15        0.03        3.37      3.98 o 
  -8   3  15        8.92        4.45      4.00 o 
  -7   3  15       54.90       54.44      6.18 o 
  -6   3  15      100.45      107.24      8.00 o 
  -5   3  15        0.89        0.00      4.67 o 
  -4   3  15       96.40      111.82      7.84 o 
  -3   3  15        4.11       11.96      5.89 o 
  -2   3  15        1.49        5.75      5.74 o 
  -1   3  15       57.80       69.53      9.20 o 
   0   3  15        3.52        1.79      2.86 o 
   1   3  15       91.41       81.05      7.38 o 
   2   3  15        0.06        5.37      3.82 o 
   3   3  15      145.35      127.16      8.44 o 
   4   3  15        2.97        8.06      3.24 o 
   5   3  15        6.99        3.61      3.95 o 
   6   3  15       25.13       26.48      5.27 o 
   7   3  15       83.97       86.19      9.17 o 
   8   3  15       19.47       16.92      6.38 o 
   9   3  15       35.14       32.34      8.81 o 
  10   3  15        6.06       16.94      8.32 o 
 -10   4  15        5.05        5.77      6.09 o 
  -9   4  15        0.16        3.15      4.91 o 
  -8   4  15        9.67        4.76      4.16 o 
  -7   4  15       27.58       25.54      5.90 o 
  -6   4  15       21.06       28.35      5.93 o 
  -5   4  15       71.44       71.78      7.44 o 
  -4   4  15      125.19      107.56      8.94 o 
  -3   4  15       44.60       39.46      5.61 o 
  -2   4  15       75.21       81.88      7.65 o 
  -1   4  15      125.63      142.28      8.78 o 
   0   4  15        2.32        0.84      4.78 o 
   1   4  15       97.52      114.46      8.40 o 
   2   4  15      126.50      101.33      8.01 o 
   3   4  15       17.84       29.98      6.58 o 
   4   4  15       29.71       24.16      7.74 o 
   5   4  15       12.97       19.70      5.42 o 
   6   4  15       11.84       18.37      5.89 o 
   7   4  15        9.33        3.22      4.50 o 
   8   4  15       10.27        7.56      6.06 o 
   9   4  15        5.80        9.43      6.66 o 
  -9   5  15        3.51        3.14      5.33 o 
  -8   5  15       13.58       10.75      6.29 o 
  -7   5  15       57.29       51.28      6.93 o 
  -6   5  15        0.68        0.61      3.65 o 
  -5   5  15       43.84       49.80      7.13 o 
  -4   5  15       11.33       12.86      7.36 o 
  -3   5  15      112.05      109.45      9.38 o 
  -2   5  15        8.90        7.65      5.63 o 
  -1   5  15       12.85       20.42      5.38 o 
   0   5  15       71.29       60.45      6.63 o 
   1   5  15        5.72        5.18      3.97 o 
   2   5  15       49.68       42.85     10.54 o 
   3   5  15       15.41       17.67      6.70 o 
   4   5  15       15.18       16.18      7.38 o 
   5   5  15       51.84       51.66      9.57 o 
   6   5  15       31.10       26.75      7.55 o 
   7   5  15        9.34       16.67      8.95 o 
   8   5  15       22.87       17.90      9.79 o 
  -8   6  15       16.80       18.09      7.60 o 
  -7   6  15        1.54        0.96      4.29 o 
  -6   6  15       10.29        6.05      6.21 o 
  -5   6  15       95.81      105.19     11.10 o 
  -4   6  15        0.01        0.00      4.27 o 
  -3   6  15      233.09      228.62     13.49 o 
  -2   6  15       35.54       38.92      7.29 o 
  -1   6  15       16.01       38.62      6.69 o 
   0   6  15       20.93       27.70      8.11 o 
   1   6  15       48.43       67.70      9.47 o 
   2   6  15        5.22       33.59     10.52 o 
   3   6  15       72.02       86.40     10.52 o 
   4   6  15        4.79        0.00      5.32 o 
   5   6  15        0.00        0.00      5.33 o 
   6   6  15        1.11        5.99      7.81 o 
   7   6  15       18.98       40.75     15.57 o 
  -6   7  15        2.00        3.35      6.17 o 
  -5   7  15        3.74        0.76      4.49 o 
  -4   7  15        8.53        6.82      5.36 o 
  -3   7  15        1.38        3.67      4.37 o 
  -2   7  15        8.86       13.72      9.37 o 
  -1   7  15        0.35       14.03      8.58 o 
   0   7  15        0.01        5.11      5.92 o 
   1   7  15       56.00       75.45     11.65 o 
   2   7  15       24.74       29.71      9.29 o 
   3   7  15        0.02        1.24      4.97 o 
   4   7  15       21.72       17.20      9.34 o 
   5   7  15        7.73        4.60      7.94 o 
  -3   8  15        0.86        0.00      5.32 o 
  -2   8  15        0.92        7.84      6.74 o 
  -1   8  15       30.43       41.85      9.47 o 
   0   8  15        0.08        0.98      5.21 o 
   1   8  15        7.94       22.45      9.57 o 
 -10   0  16       25.11       27.57     12.39 o 
  -8   0  16        0.00        4.82      7.13 o 
  -6   0  16      131.53      161.55     16.11 o 
  -4   0  16       24.84       22.60      7.85 o 
  -2   0  16      449.73      422.62     24.94 o 
   0   0  16      856.77      918.28     69.62 o 
   2   0  16      262.26      258.73     13.41 o 
   4   0  16       51.34       67.48     13.50 o 
   6   0  16       27.08       26.87     11.82 o 
   8   0  16       10.75        9.82      6.20 o 
  10   0  16       52.25       75.47     15.92 o 
 -11   1  16       27.39       31.35     13.00 o 
 -10   1  16        3.97       16.51      7.09 o 
  -9   1  16        0.00        7.89      5.33 o 
  -8   1  16       27.28       27.05      6.86 o 
  -7   1  16        0.36        1.23      5.12 o 
  -6   1  16        2.84        0.00      3.73 o 
  -5   1  16       33.96       40.15     10.27 o 
  -4   1  16       11.00       14.85      5.61 o 
  -3   1  16      128.85      123.51     10.67 o 
  -2   1  16      209.97      205.73     11.93 o 
  -1   1  16      121.25      143.23     12.41 o 
   0   1  16      141.40      127.93      9.52 o 
   1   1  16       35.36       48.36      5.68 o 
   2   1  16       53.38       65.77      6.86 o 
   3   1  16       13.98       24.51      4.67 o 
   4   1  16       22.66       36.56      5.17 o 
   5   1  16       14.42       12.62      4.06 o 
   6   1  16       70.43       68.76      7.00 o 
   7   1  16        3.60        6.52      4.38 o 
   8   1  16       23.93       28.32      6.70 o 
   9   1  16       10.06        2.60      5.79 o 
  10   1  16        0.26        0.00      5.01 o 
 -11   2  16       10.93       11.35      8.24 o 
 -10   2  16        1.56        2.65      5.00 o 
  -9   2  16       51.64       44.43      8.89 o 
  -8   2  16        0.26        0.00      5.41 o 
  -7   2  16       40.89       45.61      7.87 o 
  -6   2  16        0.21       10.06      6.58 o 
  -5   2  16      107.77      104.91      8.35 o 
  -4   2  16       19.32        7.96      3.31 o 
  -3   2  16       59.51       51.72      5.60 o 
  -2   2  16       41.43       56.25      5.67 o 
  -1   2  16      139.46      149.67      8.54 o 
   0   2  16       19.16        5.41      3.49 o 
   1   2  16      196.05      212.64     12.64 o 
   2   2  16        1.65        9.99      4.12 o 
   3   2  16       58.60       55.51      6.26 o 
   4   2  16        2.17        7.82      3.62 o 
   5   2  16        0.92        0.00      3.28 o 
   6   2  16        0.04       10.92      4.76 o 
   7   2  16       20.32       19.21      6.05 o 
   8   2  16        4.78        5.90      5.15 o 
   9   2  16       20.56       22.61      6.46 o 
 -11   3  16       26.48       22.86      8.96 o 
 -10   3  16       18.91       15.13      7.78 o 
  -9   3  16       16.67       13.47      6.57 o 
  -8   3  16        0.16        1.89      3.81 o 
  -7   3  16        6.44        3.68      3.85 o 
  -6   3  16        0.16        0.00      4.10 o 
  -5   3  16       40.82       38.36      6.21 o 
  -4   3  16       69.49       69.27      6.54 o 
  -3   3  16       23.09       13.74      5.94 o 
  -2   3  16      111.23      146.87     11.00 o 
  -1   3  16       27.56       45.25      5.49 o 
   0   3  16      169.07      162.84      9.58 o 
   1   3  16        5.11        4.09      3.75 o 
   2   3  16       27.22       62.96     15.29 o 
   3   3  16      126.04      112.48      9.20 o 
   4   3  16       28.20       34.87      5.62 o 
   5   3  16      133.43      134.09     11.81 o 
   6   3  16       21.31       18.04      5.35 o 
   7   3  16       35.79       49.20      7.76 o 
   8   3  16        0.35        0.00      4.88 o 
   9   3  16        0.41        0.00      7.15 o 
 -10   4  16        1.32        0.43      5.56 o 
  -9   4  16        0.07        2.05      4.52 o 
  -8   4  16       25.16       25.86      6.93 o 
  -7   4  16        7.68        5.49      4.43 o 
  -6   4  16        0.27        0.00      3.79 o 
  -5   4  16        5.36        5.45      4.42 o 
  -4   4  16       14.07       32.20      7.87 o 
  -3   4  16       59.23       76.13      7.40 o 
  -2   4  16       64.57       83.01     12.05 o 
  -1   4  16        0.42        0.00      3.16 o 
   0   4  16      196.38      225.81     15.55 o 
   1   4  16        1.33       19.54     11.99 o 
   2   4  16      194.93      210.40     11.98 o 
   3   4  16       48.86       69.07      9.00 o 
   4   4  16       63.38       61.50      9.34 o 
   5   4  16      212.03      165.11     14.35 o 
   6   4  16       12.21        9.92      6.76 o 
   7   4  16        0.52        0.00      5.20 o 
   8   4  16       27.41       39.66     14.84 o 
  -9   5  16        1.46        1.90      5.18 o 
  -8   5  16        1.25        0.00      5.89 o 
  -7   5  16        9.35        8.74      5.81 o 
  -6   5  16        0.00        0.00      3.82 o 
  -5   5  16       12.07       18.32      5.75 o 
  -4   5  16        0.33        3.45      4.38 o 
  -3   5  16       25.37       33.19      6.72 o 
  -2   5  16        7.95        6.27      4.45 o 
  -1   5  16       48.99       68.35      8.08 o 
   0   5  16        0.71        9.23      4.58 o 
   1   5  16       22.71       26.82      9.14 o 
   2   5  16       27.56       33.48      7.21 o 
   3   5  16       12.10       19.30      7.37 o 
   4   5  16        1.25       11.32     11.75 o 
   5   5  16       15.85        7.43      6.62 o 
   6   5  16       18.14       18.81      7.40 o 
   7   5  16        1.10       10.24      8.24 o 
  -7   6  16        0.10        5.23      5.81 o 
  -6   6  16        2.07        0.00      7.07 o 
  -5   6  16       76.01       53.64      8.52 o 
  -4   6  16       61.54       54.09      8.80 o 
  -3   6  16        0.78        0.81      4.88 o 
  -2   6  16       11.27       11.93      5.65 o 
  -1   6  16       46.15       34.95      7.25 o 
   0   6  16       25.63       26.74      7.45 o 
   1   6  16       82.27       89.92     12.58 o 
   2   6  16       59.21       82.87     10.86 o 
   3   6  16       58.92       61.89      9.76 o 
   4   6  16        9.42        7.58      5.49 o 
   5   6  16        7.56        9.66      6.50 o 
   6   6  16       61.32       68.59     13.76 o 
  -5   7  16        3.11        2.95      6.09 o 
  -4   7  16        2.95        3.77      4.90 o 
  -3   7  16        0.56        0.00      7.16 o 
  -2   7  16        4.32        0.94      5.03 o 
  -1   7  16       52.78       44.67      8.84 o 
   0   7  16        0.45       17.62     13.49 o 
   1   7  16       13.21       16.62      7.70 o 
   2   7  16        0.07        4.32      5.72 o 
   3   7  16        3.78        6.21      6.46 o 
 -11   0  17        5.23        4.08      8.77 o 
  -9   0  17       29.72       28.47     15.44 o 
  -7   0  17       16.94       30.20      9.48 o 
  -5   0  17      109.95      121.34     32.91 o 
  -3   0  17        9.88       17.39      7.64 o 
  -1   0  17      108.16      121.40     15.69 o 
   1   0  17       92.42       84.87     12.53 o 
   3   0  17      153.67      137.56     11.24 o 
   5   0  17       87.82      104.08     11.07 o 
   7   0  17        2.79        4.13      5.14 o 
   9   0  17       17.90        9.26      9.95 o 
 -11   1  17       22.17       29.61     16.76 o 
 -10   1  17        1.87        1.87      5.37 o 
  -9   1  17        6.89        6.52      5.70 o 
  -8   1  17       60.92       71.47      9.55 o 
  -7   1  17       21.92       20.03      6.80 o 
  -6   1  17        2.85        8.58      5.16 o 
  -5   1  17       70.73       56.99     10.89 o 
  -4   1  17       81.63       86.04     12.05 o 
  -3   1  17        3.26        8.95      7.99 o 
  -2   1  17       53.92       44.26      7.60 o 
  -1   1  17       16.49       25.04      6.75 o 
   0   1  17       67.35       96.57      9.81 o 
   1   1  17      263.20      249.16     12.31 o 
   2   1  17        3.34       25.36      5.22 o 
   3   1  17       21.38       23.12      5.80 o 
   4   1  17        3.26       10.64      5.52 o 
   5   1  17       41.63       23.79      5.62 o 
   6   1  17       69.75       69.37      8.27 o 
   7   1  17        6.95        4.17      4.12 o 
   8   1  17        9.74        9.49      5.19 o 
   9   1  17        0.23        0.37      4.02 o 
 -10   2  17       10.64       17.32      7.36 o 
  -9   2  17        1.36       21.63     17.21 o 
  -8   2  17       94.44       79.94     10.60 o 
  -7   2  17       86.91       80.57     10.97 o 
  -6   2  17      126.52      121.93     16.71 o 
  -5   2  17        0.42       10.84      5.41 o 
  -4   2  17        6.10        6.77      4.78 o 
  -3   2  17        0.82        0.00      4.54 o 
  -2   2  17        0.76        4.36      4.53 o 
  -1   2  17        6.30        3.37      3.44 o 
   0   2  17       84.50       82.37      7.31 o 
   1   2  17       35.08       30.67      6.31 o 
   2   2  17       16.88       27.37      5.35 o 
   3   2  17       12.13       27.00     11.16 o 
   4   2  17        0.04        0.00      3.32 o 
   5   2  17       16.53       33.52      7.03 o 
   6   2  17        5.09       14.55      8.08 o 
   7   2  17       32.23       48.30      9.70 o 
   8   2  17       41.27       34.33      7.60 o 
   9   2  17       11.07       13.50      9.74 o 
 -10   3  17        0.47        9.89      7.89 o 
  -9   3  17        0.56        3.54      6.48 o 
  -8   3  17        7.42        2.38      5.40 o 
  -7   3  17       44.56       58.53      8.93 o 
  -6   3  17        0.01       18.15     13.64 o 
  -5   3  17        0.42        1.51      3.34 o 
  -4   3  17        0.40        4.99      3.80 o 
  -3   3  17       18.72       35.90      5.93 o 
  -2   3  17        2.83        1.22      4.43 o 
  -1   3  17       18.74       42.38      7.52 o 
   0   3  17       14.43       37.91      9.01 o 
   1   3  17       52.87       76.68      7.67 o 
   2   3  17       22.74       33.62      6.14 o 
   3   3  17       11.99       12.66      4.36 o 
   4   3  17       21.10       35.57      7.53 o 
   5   3  17        9.35        1.08      4.71 o 
   6   3  17       39.39       43.07      8.47 o 
   7   3  17        0.74       11.89     13.45 o 
   8   3  17        0.05        0.00      6.14 o 
  -9   4  17       23.73       14.00      8.88 o 
  -8   4  17        7.27        4.10      6.71 o 
  -7   4  17        4.50        8.15      4.73 o 
  -6   4  17        2.38        0.00      4.42 o 
  -5   4  17       21.79       19.32      5.93 o 
  -4   4  17       28.35       26.21      5.93 o 
  -3   4  17       26.73       30.43      5.83 o 
  -2   4  17        6.42       20.26      5.85 o 
  -1   4  17       25.67       22.07      5.09 o 
   0   4  17       24.51       46.58      6.35 o 
   1   4  17       45.53       40.24     11.16 o 
   2   4  17        1.01        1.80      3.76 o 
   3   4  17        9.03        4.72      5.49 o 
   4   4  17       23.30       35.13      8.08 o 
   5   4  17       43.31       52.94      9.62 o 
   6   4  17       34.79       51.49      9.96 o 
   7   4  17        7.89       10.98      7.35 o 
  -8   5  17       13.99        6.51      8.82 o 
  -7   5  17        4.98        0.66      5.24 o 
  -6   5  17        0.86        0.00      4.48 o 
  -5   5  17       62.47       46.64      8.45 o 
  -4   5  17       17.37       24.32      8.24 o 
  -3   5  17       32.20       57.42     12.64 o 
  -2   5  17       37.69       36.50      7.19 o 
  -1   5  17       54.79       56.44      7.70 o 
   0   5  17      138.17      121.79      9.68 o 
   1   5  17       52.42       67.51     10.17 o 
   2   5  17       22.71       20.91      7.86 o 
   3   5  17        0.63        0.00      5.42 o 
   4   5  17       13.72        8.57      5.98 o 
   5   5  17       38.48       55.34      9.72 o 
   6   5  17        8.91        4.74      6.02 o 
  -6   6  17       17.84       12.23      6.56 o 
  -5   6  17       37.85       42.33      8.45 o 
  -4   6  17        0.78        0.00      7.89 o 
  -3   6  17        9.58       13.75      6.66 o 
  -2   6  17        8.85       15.88      8.63 o 
  -1   6  17        0.14        9.13      5.86 o 
   0   6  17        0.31        3.60      5.43 o 
   1   6  17        9.22        1.54      5.52 o 
   2   6  17        3.35        4.00      5.81 o 
   3   6  17       19.10       15.48      7.35 o 
   4   6  17        7.49       16.82      9.53 o 
   5   6  17        4.63        0.62      7.00 o 
  -3   7  17       40.75       56.68     14.99 o 
  -2   7  17        7.02        4.82      5.93 o 
  -1   7  17       16.00        9.96      7.41 o 
   0   7  17        2.94        5.19      6.72 o 
   1   7  17       15.76        8.41      6.18 o 
 -10   0  18       94.20      107.55     19.10 o 
  -8   0  18       46.03       52.20     12.17 o 
  -6   0  18       40.66       43.17     10.92 o 
  -4   0  18       35.51       27.51     10.01 o 
  -2   0  18      158.48      149.40     17.50 o 
   0   0  18       33.18       37.58     11.53 o 
   2   0  18      112.66      105.63     15.19 o 
   4   0  18      608.92      613.70     37.59 o 
   6   0  18       14.82        2.16      5.29 o 
   8   0  18        4.63        2.59      7.69 o 
 -10   1  18       35.80       42.32      8.89 o 
  -9   1  18        0.55        7.41      5.98 o 
  -8   1  18        1.77        6.16      6.32 o 
  -7   1  18        1.37        3.93      5.04 o 
  -6   1  18        3.26        3.02      4.78 o 
  -5   1  18        0.16        0.00      5.02 o 
  -4   1  18       54.65       63.40      9.21 o 
  -3   1  18       24.97       38.46      7.06 o 
  -2   1  18      121.58      108.99     11.24 o 
  -1   1  18      305.91      314.90     17.75 o 
   0   1  18        9.02       16.56      5.88 o 
   1   1  18       62.07       65.28      9.04 o 
   2   1  18       27.68       33.60      7.45 o 
   3   1  18      134.09      138.91     10.01 o 
   4   1  18       34.66       25.58      5.67 o 
   5   1  18      127.80      118.22      9.72 o 
   6   1  18        1.17        1.29      3.73 o 
   7   1  18        5.69       12.84      6.82 o 
   8   1  18       12.86       19.48     14.54 o 
 -10   2  18        1.01        0.70      6.55 o 
  -9   2  18       54.01       60.94     11.93 o 
  -8   2  18        0.02        0.00      4.36 o 
  -7   2  18        1.99        2.45      4.95 o 
  -6   2  18       81.46       82.64     10.46 o 
  -5   2  18       18.90       23.28      6.38 o 
  -4   2  18       54.24       48.42      8.15 o 
  -3   2  18       24.28       35.60      7.04 o 
  -2   2  18        2.11        1.57      4.52 o 
  -1   2  18      145.33      152.45     13.02 o 
   0   2  18        8.03        2.08      5.47 o 
   1   2  18       61.60       66.93      6.77 o 
   2   2  18        1.07        0.00      4.02 o 
   3   2  18        9.49       14.75      5.36 o 
   4   2  18        0.21        0.00      3.33 o 
   5   2  18       37.72       37.48      8.25 o 
   6   2  18        0.84        0.64      4.57 o 
   7   2  18        4.71        2.27      5.43 o 
   8   2  18        0.34        0.00      4.64 o 
  -9   3  18        8.89        8.49      8.51 o 
  -8   3  18        3.51        0.00      5.73 o 
  -7   3  18       15.10       16.72      6.91 o 
  -6   3  18        3.37        5.20      5.24 o 
  -5   3  18        0.28        0.00      6.04 o 
  -4   3  18       36.65       38.06      9.21 o 
  -3   3  18        7.64       12.42      7.82 o 
  -2   3  18       12.80       10.98      4.36 o 
  -1   3  18      130.63      155.16     12.90 o 
   0   3  18       59.78       52.29     12.90 o 
   1   3  18      115.03      128.56      9.79 o 
   2   3  18       28.52       23.47      5.73 o 
   3   3  18       54.80       67.56      7.81 o 
   4   3  18       33.42       43.75      8.66 o 
   5   3  18        9.91       13.74      6.25 o 
   6   3  18       11.14       26.23      8.45 o 
   7   3  18        0.79        2.82      6.50 o 
  -8   4  18       10.43        0.00     11.05 o 
  -7   4  18       30.48       24.34      8.33 o 
  -6   4  18        5.27       11.49      9.68 o 
  -5   4  18       30.82       21.42      7.67 o 
  -4   4  18       49.65       63.78      7.84 o 
  -3   4  18        0.50        0.00      3.50 o 
  -2   4  18      177.47      178.48     11.01 o 
  -1   4  18       10.00       16.06      8.85 o 
   0   4  18       82.49       91.09      8.55 o 
   1   4  18       17.86       25.88     10.28 o 
   2   4  18       55.48       73.20     10.18 o 
   3   4  18       15.11       18.55      6.71 o 
   4   4  18        0.08        1.68      5.01 o 
   5   4  18        0.01        0.00      5.48 o 
   6   4  18        2.77       10.87     11.40 o 
  -7   5  18        2.03        6.35      7.33 o 
  -6   5  18        4.70        0.00      5.43 o 
  -5   5  18       11.89       15.33      6.28 o 
  -4   5  18       78.91       64.36      8.75 o 
  -3   5  18        3.15        4.34      4.91 o 
  -2   5  18        2.52       10.58      6.82 o 
  -1   5  18        0.57        3.18      4.13 o 
   0   5  18        2.78       23.23     14.31 o 
   1   5  18        2.55        7.01      5.80 o 
   2   5  18       21.69       30.71      9.51 o 
   3   5  18       26.28       17.18      7.24 o 
   4   5  18        1.07       14.47      7.97 o 
   5   5  18       16.86       20.41      7.72 o 
  -5   6  18        0.00        2.24      5.56 o 
  -4   6  18       16.00        6.09      5.68 o 
  -3   6  18       43.66       56.32      8.62 o 
  -2   6  18       10.04        7.63      6.77 o 
  -1   6  18        6.47       14.60      7.80 o 
   0   6  18        3.98        7.06     11.11 o 
   1   6  18        9.42       11.46      7.01 o 
   2   6  18        0.47        0.00      5.16 o 
   3   6  18        9.84       24.46     12.25 o 
  -9   0  19        0.65        0.00      6.26 o 
  -7   0  19        0.24        9.19      8.05 o 
  -5   0  19        7.87        4.04      7.40 o 
  -3   0  19        7.32        5.62      7.13 o 
  -1   0  19       37.42       47.58     12.39 o 
   1   0  19        3.05       24.33     16.46 o 
   3   0  19      120.56      138.56     18.44 o 
   5   0  19        1.61        2.01      7.54 o 
   7   0  19        0.97       11.87      9.29 o 
  -9   1  19       15.64       21.77      7.95 o 
  -8   1  19        3.96        1.81      5.59 o 
  -7   1  19       42.12       40.93     12.06 o 
  -6   1  19        3.70       26.36     19.30 o 
  -5   1  19       11.66        6.30      5.17 o 
  -4   1  19        0.01       16.12      9.19 o 
  -3   1  19        6.05       16.85     11.01 o 
  -2   1  19        0.84        1.04      4.50 o 
  -1   1  19       16.85       32.40     14.10 o 
   0   1  19       22.35       28.71      7.51 o 
   1   1  19        6.31        6.16      5.61 o 
   2   1  19        7.74        7.60      5.48 o 
   3   1  19       11.10       13.97      8.78 o 
   4   1  19       57.23       60.58      9.62 o 
   5   1  19       17.95       22.66      7.54 o 
   6   1  19        2.13        0.00      7.50 o 
   7   1  19        7.34        7.69      8.50 o 
  -9   2  19        2.50        4.09      5.59 o 
  -8   2  19        0.39        5.94      5.53 o 
  -7   2  19        6.34        8.09      5.88 o 
  -6   2  19       39.70       38.68      8.26 o 
  -5   2  19        3.00        9.11      7.64 o 
  -4   2  19       12.73       13.39      6.12 o 
  -3   2  19       38.60       58.16      9.23 o 
  -2   2  19       72.74       93.00     16.32 o 
  -1   2  19       63.19       74.28      9.72 o 
   0   2  19       71.20       87.15     15.06 o 
   1   2  19       63.63       70.10      9.92 o 
   2   2  19      105.71       92.12     11.55 o 
   3   2  19       17.41       16.18      6.59 o 
   4   2  19       64.54       70.40      8.90 o 
   5   2  19       15.09       33.64      8.20 o 
   6   2  19       17.43       18.69      7.18 o 
   7   2  19        3.72        0.63      5.04 o 
  -8   3  19        0.00       13.05     12.10 o 
  -7   3  19       11.57       18.81      7.12 o 
  -6   3  19       29.93       26.18     10.77 o 
  -5   3  19       14.63       11.30      6.20 o 
  -4   3  19       37.77       30.04      8.96 o 
  -3   3  19       39.68       63.18     10.17 o 
  -2   3  19        1.95        1.25      4.76 o 
  -1   3  19       10.13       22.42      7.60 o 
   0   3  19        1.55        9.25     11.81 o 
   1   3  19        6.79       13.18      6.55 o 
   2   3  19        5.50        3.88      4.45 o 
   3   3  19        0.01        0.00      5.19 o 
   4   3  19        1.57        0.82      4.50 o 
   5   3  19        0.07        0.57      4.03 o 
   6   3  19        0.09        0.00      5.72 o 
  -7   4  19        9.56        1.30      5.17 o 
  -6   4  19       16.58       12.77      7.15 o 
  -5   4  19       12.74        6.06      6.62 o 
  -4   4  19       15.71       17.05      7.02 o 
  -3   4  19        7.01       25.29     15.39 o 
  -2   4  19        3.68        0.00      5.32 o 
  -1   4  19       14.66       11.23      6.12 o 
   0   4  19        0.42        3.62      4.52 o 
   1   4  19       27.21       26.18      6.26 o 
   2   4  19        3.61       12.25     14.35 o 
   3   4  19       12.53        8.44      6.32 o 
   4   4  19        1.17       12.19      7.09 o 
   5   4  19        6.07        1.05      6.14 o 
  -5   5  19        1.37        4.91      7.06 o 
  -4   5  19       83.19       76.48     11.90 o 
  -3   5  19       75.98      112.52     15.53 o 
  -2   5  19       13.96        6.67      6.68 o 
  -1   5  19        0.26       10.72      6.36 o 
   0   5  19        0.52        5.07      5.77 o 
   1   5  19        6.66        3.48      5.54 o 
   2   5  19        5.62       10.77      6.42 o 
   3   5  19       17.22       39.69     10.01 o 
   4   5  19        5.13        4.75      5.91 o 
  -2   6  19       10.67        3.96      7.20 o 
  -1   6  19        2.44        6.39      6.43 o 
   0   6  19       16.74        6.61      7.00 o 
  -8   0  20        3.07        0.00      7.91 o 
  -6   0  20        0.37        1.16      9.87 o 
  -4   0  20        2.51       49.97     33.93 o 
  -2   0  20       65.07       93.92     15.03 o 
   0   0  20       22.26       13.75     15.95 o 
   2   0  20       26.21       35.68     11.52 o 
   4   0  20        4.32        0.25      6.44 o 
   6   0  20       57.17       61.56     24.56 o 
  -8   1  20        0.47        1.55      4.94 o 
  -7   1  20        5.88        0.00      5.81 o 
  -6   1  20       17.39       11.85      6.67 o 
  -5   1  20        4.77        9.54      6.14 o 
  -4   1  20        1.49        0.00      4.26 o 
  -3   1  20       53.97       66.11     10.61 o 
  -2   1  20       15.22       26.81     12.27 o 
  -1   1  20       34.44       40.44      9.36 o 
   0   1  20       47.82       54.43      8.59 o 
   1   1  20       38.93       51.84     11.06 o 
   2   1  20        2.64        5.33      5.29 o 
   3   1  20        1.55        0.00      5.27 o 
   4   1  20        1.58        1.81      4.81 o 
   5   1  20        0.22        2.60      4.60 o 
   6   1  20        0.71        5.85      7.18 o 
  -8   2  20        1.30        9.41      7.54 o 
  -7   2  20        2.12        1.39      5.17 o 
  -6   2  20       17.32        8.41      6.13 o 
  -5   2  20        0.05       13.26     10.04 o 
  -4   2  20        2.26        6.11      5.93 o 
  -3   2  20        9.21       16.24      6.43 o 
  -2   2  20        5.16        8.81      6.57 o 
  -1   2  20        4.18        4.33      5.37 o 
   0   2  20       63.56       82.74     16.06 o 
   1   2  20       14.98       19.74     10.08 o 
   2   2  20       18.68       19.05      7.23 o 
   3   2  20        3.73        2.55      4.95 o 
   4   2  20        7.49        0.00      5.35 o 
   5   2  20        2.14        1.10      5.74 o 
   6   2  20       28.95       13.05      8.26 o 
  -7   3  20        2.83        3.34      5.66 o 
  -6   3  20        0.78        0.15      4.64 o 
  -5   3  20        1.80        5.60      5.90 o 
  -4   3  20        0.11        0.00      6.12 o 
  -3   3  20       62.31       71.28      9.86 o 
  -2   3  20        7.50       16.56      8.77 o 
  -1   3  20       40.22       34.30      8.05 o 
   0   3  20       31.28       28.14      8.56 o 
   1   3  20       45.00       42.03      8.58 o 
   2   3  20        6.15        2.31      4.89 o 
   3   3  20        7.94       15.50      8.14 o 
   4   3  20        5.04        8.59      7.65 o 
   5   3  20        0.03        1.84      8.52 o 
  -6   4  20        5.52        0.00      5.28 o 
  -5   4  20        0.53        0.00      6.18 o 
  -4   4  20        0.87        3.80      5.84 o 
  -3   4  20        0.92        5.23      5.81 o 
  -2   4  20        0.03        2.23      5.22 o 
  -1   4  20       36.24       58.23      9.86 o 
   0   4  20       18.84       24.57      7.88 o 
   1   4  20        8.19       10.26      8.25 o 
   2   4  20       17.00       22.39     11.48 o 
   3   4  20       13.82       30.16     15.58 o 
   4   4  20        8.84        8.22      8.40 o 
  -3   5  20       18.62       16.63      7.94 o 
  -2   5  20       11.49       20.25      8.96 o 
  -1   5  20        5.30        7.40      7.50 o 
   0   5  20        0.77        0.00      6.13 o 
   1   5  20        3.22        1.46      6.37 o 
  -7   0  21        5.07        3.53      7.33 o 
  -5   0  21       35.50       50.26     14.20 o 
  -3   0  21       76.18       97.19     15.75 o 
  -1   0  21       23.43       17.72     10.03 o 
   1   0  21        2.42       27.05     30.63 o 
   3   0  21        1.43        0.00      7.87 o 
   5   0  21        0.00        3.29     13.42 o 
  -7   1  21        0.01        0.00      5.89 o 
  -6   1  21       12.45       20.04      9.95 o 
  -5   1  21       35.16       47.23      9.26 o 
  -4   1  21       17.86       14.12      6.94 o 
  -3   1  21        0.88        8.86      6.27 o 
  -2   1  21       12.11       10.49      6.63 o 
  -1   1  21        0.22        8.68      7.60 o 
   0   1  21       12.79        4.37      5.71 o 
   1   1  21       22.60        3.90      5.55 o 
   2   1  21        0.58        1.03      4.87 o 
   3   1  21        1.23        2.08      4.91 o 
   4   1  21        0.50        0.94      4.77 o 
   5   1  21        3.84       10.42     10.81 o 
  -6   2  21       18.57       34.41      8.47 o 
  -5   2  21        3.25       16.62     10.21 o 
  -4   2  21       15.03       41.36     11.45 o 
  -3   2  21        0.00        0.00      4.95 o 
  -2   2  21        7.02        2.99      5.38 o 
  -1   2  21        2.33        4.47      5.96 o 
   0   2  21        0.33        3.92      5.69 o 
   1   2  21        4.47        0.00      5.50 o 
   2   2  21       10.36       16.14      8.75 o 
   3   2  21        0.16        0.00      6.15 o 
   4   2  21        0.00        1.60      5.81 o 
  -5   3  21       10.49       16.33      7.96 o 
  -4   3  21        5.95        0.00      5.50 o 
  -3   3  21       13.55       10.68      7.10 o 
  -2   3  21        2.31        2.37      5.11 o 
  -1   3  21        9.48       14.22      6.59 o 
   0   3  21        0.62        0.00      4.93 o 
   1   3  21       14.72       19.32      9.60 o 
   2   3  21        1.72        0.11      6.08 o 
   3   3  21       11.47       19.90     16.86 o 
  -3   4  21        0.70        0.00      4.84 o 
  -2   4  21        0.09        6.47      7.02 o 
  -1   4  21        9.94        7.78      6.87 o 
   0   4  21        0.43        1.30      7.15 o 
   1   4  21        5.19        5.01      8.39 o 
  -4   0  22        0.01        0.00      8.64 o 
  -2   0  22      322.62      298.00     27.93 o 
   0   0  22       36.27       29.43     19.75 o 
   2   0  22       72.34       67.07     15.36 o 
  -5   1  22        4.71        8.69      6.82 o 
  -4   1  22       25.53       35.23     12.65 o 
  -3   1  22        0.72       19.39     10.49 o 
  -2   1  22        0.40        4.99      7.43 o 
  -1   1  22        8.36       12.04      6.66 o 
   0   1  22        1.87        0.67      5.16 o 
   1   1  22        0.22        0.00      6.59 o 
   2   1  22        0.08        7.36      6.70 o 
   3   1  22       19.22        9.48      6.47 o 
  -4   2  22        0.02        3.90      7.72 o 
  -3   2  22       12.87       14.26      7.25 o 
  -2   2  22        0.26        3.86      5.68 o 
  -1   2  22       83.93       64.38     11.41 o 
   0   2  22        0.04        5.21      6.28 o 
   1   2  22        0.98        6.62      7.30 o 
   2   2  22        0.49        1.67      6.23 o 
  -2   3  22        4.29       18.32      8.39 o 
  -1   3  22        1.00        8.16      6.70 o 
   0   3  22        0.07        0.00      6.11 o 
  -1   0  23       15.81        9.13      9.98 o 
                                                 
